# Supplementary material for: Identification of T Cell Receptors Targeting a Neoantigen Derived from Recurrently Mutated FGFR3
Source: Cancers (Basel). 2023 Feb 6;15(4):1031. doi: 10.3390/cancers15041031 (PMC9953830; doi:10.3390/cancers15041031)
Supplement: Supplementary file 1 [file cancers-15-01031-s001.zip]

Archive with 3 entries (3 files):
- Supplementary Table S1.xlsx
- Supplementary Table S2.xlsx
- Supplemetary Figures.pdf
