# Supplementary material for: Identification of T Cell Receptors Targeting a Neoantigen Derived from Recurrently Mutated FGFR3
Source: Cancers (Basel). 2023 Feb 6;15(4):1031. doi: 10.3390/cancers15041031 (PMC9953830; doi:10.3390/cancers15041031)
Supplement: Supplementary file 1 [file cancers-15-01031-s001.zip › Supplementary Table S1.xlsx]

## Sheet: Table S1
Table S1. Summary of 166 recurrent mutations found in 10,182 exome sequencing data in TCGA.
									TCGA cancer types, frequency
Chromosome	Position*	Type of mutation	Ref	Alt	Gene	Transcript_ID	Nucleotide substitution	Amino acid substitution	ACC (N = 92)	BLCA (N = 412)	BRCA (N = 986)	CESC (N = 289)	CHOL (N = 51)	COAD (N = 399)	DLBC (N = 37)	ESCA (N = 184)	GBM (N = 393)	HNSC (N = 508)	KICH (N = 66)	KIRC (N = 336)	KIRP (N = 281)	LAML (N = 143)	LGG (N = 508)	LIHC (N = 364)	LUAD (N = 567)	LUSC (N = 492)	MESO (N = 82)	OV (N = 436)	PAAD (N = 178)	PCPG (N = 179)	PRAD (N = 495)	READ (N = 137)	SARC (N = 237)	SKCM (N = 467)	STAD (N = 437)	TGCT (N = 144)	THCA (N = 492)	THYM (N = 123)	UCEC (N = 530)	UCS (N = 57)	UVM (N = 80)	PanCancer (N = 10,182)
chr7	140753336	Missense_Mutation	A	T	BRAF	ENST00000288602	c.1799T>A	p.V600E	0	0.00242718	0	0	0.0196078	0.122807	0	0	0.0101781	0.0019685	0	0	0.00711744	0	0.00393701	0	0.015873	0	0	0	0	0	0	0.00729927	0	0.423983	0	0	0.569106	0	0	0	0	0.0538205
chr7	140753337	Missense_Mutation	C	T	BRAF	ENST00000288602	c.1798G>A	p.V600M	0	0	0	0	0	0	0	0	0	0	0	0	0	0	0	0	0	0	0	0	0	0	0	0	0	0.0813704	0	0	0	0	0	0	0	0.00373208
chr2	208248388	Missense_Mutation	C	T	IDH1	ENST00000345146	c.395G>A	p.R132H	0	0.00242718	0.0010142	0	0	0	0	0	0.0508906	0	0	0	0	0.020979	0.69685	0	0	0	0	0	0	0	0.0020202	0	0	0	0	0	0	0	0	0	0	0.0373208
chr2	208248389	Missense_Mutation	G	A	IDH1	ENST00000345146	c.394C>T	p.R132C	0	0.00242718	0.0010142	0	0.0784314	0.00250627	0	0	0.00254453	0	0	0	0	0.027972	0.0334646	0.00274725	0.00176367	0	0	0	0	0.00558659	0.0040404	0	0.00421941	0.0299786	0	0	0	0.00813008	0	0	0	0.00491063
chr2	208248389	Missense_Mutation	G	C	IDH1	ENST00000345146	c.394C>G	p.R132G	0	0	0	0	0	0.00250627	0	0	0.00254453	0	0	0	0	0	0.019685	0.00274725	0	0	0	0	0	0	0.0020202	0	0	0	0	0	0	0	0	0	0	0.00137498
chr2	208248389	Missense_Mutation	G	T	IDH1	ENST00000345146	c.394C>A	p.R132S	0	0	0	0	0.0196078	0	0	0	0	0	0	0	0	0	0.0177165	0	0	0	0	0	0	0	0	0	0	0	0	0	0	0	0	0	0	0.000982125
chr3	179218303	Missense_Mutation	G	A	PIK3CA	ENST00000263967	c.1633G>A	p.E545K	0	0.0703883	0.0638945	0.124567	0.0196078	0.0802005	0	0.0326087	0.00763359	0.0472441	0	0.00297619	0	0	0.0019685	0	0.010582	0.0304878	0	0.00229358	0	0	0	0.0145985	0	0.00428266	0.0228833	0.0138889	0	0	0.0283019	0.0701754	0	0.0248478
chr3	179234297	Missense_Mutation	A	G	PIK3CA	ENST00000263967	c.3140A>G	p.H1047R	0.0108696	0.0145631	0.12069	0.00692042	0	0.0426065	0	0.00543478	0.00508906	0.0255906	0	0	0	0	0.00787402	0.00549451	0.00352734	0.0101626	0	0.00458716	0	0	0.0040404	0.0145985	0.00843882	0	0.0366133	0	0	0	0.0528302	0.0701754	0	0.0225889
chr3	179218294	Missense_Mutation	G	A	PIK3CA	ENST00000263967	c.1624G>A	p.E542K	0	0.0436893	0.0415822	0.0795848	0	0.0250627	0	0	0.00254453	0.0354331	0	0	0.0106762	0	0.00393701	0.00274725	0.00705467	0.0223577	0	0	0	0	0.00606061	0	0	0	0.0114416	0	0	0	0.0301887	0	0	0.0153212
chr3	179199088	Missense_Mutation	G	A	PIK3CA	ENST00000263967	c.263G>A	p.R88Q	0	0.00242718	0.0020284	0	0	0.0250627	0	0	0.00254453	0.00393701	0	0	0	0	0.0019685	0	0	0	0	0	0	0	0.0020202	0.00729927	0	0	0.0114416	0	0	0	0.0584906	0	0	0.00540169
chr3	179234297	Missense_Mutation	A	T	PIK3CA	ENST00000263967	c.3140A>T	p.H1047L	0	0.00485437	0.0121704	0.00346021	0.0196078	0	0	0.0163043	0	0.0019685	0	0.00297619	0	0	0.0019685	0.00549451	0	0.00406504	0	0	0	0	0	0	0	0.00214133	0	0	0	0	0.0150943	0	0	0.00343744
chr3	179221146	Missense_Mutation	G	A	PIK3CA	ENST00000263967	c.2176G>A	p.E726K	0	0.00242718	0.00912779	0.0207612	0	0.0075188	0	0.0108696	0	0.00393701	0	0	0	0	0	0	0.00176367	0.00406504	0	0	0	0	0	0.00729927	0	0	0	0	0	0	0.00188679	0	0	0.00274995
chr3	179199690	Missense_Mutation	G	A	PIK3CA	ENST00000263967	c.353G>A	p.G118D	0	0.00242718	0.00507099	0.00346021	0	0	0	0.00543478	0.00254453	0	0	0	0	0	0.00787402	0	0	0.00203252	0	0	0.00561798	0	0	0	0	0	0.00457666	0	0.00203252	0	0.0188679	0	0	0.00274995
chr3	179199148	Missense_Mutation	G	A	PIK3CA	ENST00000263967	c.323G>A	p.R108H	0	0	0.0020284	0	0	0.00501253	0	0	0	0	0	0	0	0	0	0	0	0	0	0	0	0	0.0020202	0	0	0	0.00228833	0	0	0	0.0150943	0.0175439	0	0.00147319
chr12	25245350	Missense_Mutation	C	T	KRAS	ENST00000256078	c.35G>A	p.G12D	0	0.0145631	0.0010142	0.0138408	0	0.110276	0	0.0108696	0.00508906	0	0	0	0.0106762	0.00699301	0	0.00549451	0.0335097	0	0	0	0.331461	0	0.0020202	0.080292	0	0.00428266	0.0228833	0	0	0.00813008	0.0584906	0.0350877	0	0.0197407
chr12	25245350	Missense_Mutation	C	A	KRAS	ENST00000256078	c.35G>T	p.G12V	0	0.00485437	0.0030426	0.00692042	0	0.0802005	0	0	0	0	0	0	0.00711744	0.013986	0	0	0.0634921	0.00203252	0	0.00917431	0.230337	0	0	0.116788	0	0	0.00686499	0.0208333	0.00203252	0	0.0396226	0.0526316	0	0.0168926
chr12	25245351	Missense_Mutation	C	A	KRAS	ENST00000256078	c.34G>T	p.G12C	0	0.00485437	0.0010142	0.00346021	0	0.0225564	0	0	0	0	0	0	0	0	0	0.00274725	0.104056	0	0.0121951	0	0.00561798	0	0	0.0510949	0	0	0.00228833	0	0	0	0.00754717	0.0175439	0	0.0086427
chr12	25245347	Missense_Mutation	C	T	KRAS	ENST00000256078	c.38G>A	p.G13D	0	0.00242718	0	0.0138408	0	0.075188	0	0	0	0	0	0	0	0.00699301	0	0.00274725	0.00529101	0	0	0	0	0	0	0.0583942	0	0.00428266	0.02746	0	0	0	0.0207547	0	0	0.00716951
chr12	25245350	Missense_Mutation	C	G	KRAS	ENST00000256078	c.35G>C	p.G12A	0	0	0	0	0	0.0200501	0	0	0	0	0	0	0	0	0	0	0.0299824	0.00203252	0	0	0.00561798	0	0	0.0218978	0	0	0	0.00694444	0	0	0.0150943	0.0175439	0	0.0039285
chr12	25245351	Missense_Mutation	C	G	KRAS	ENST00000256078	c.34G>C	p.G12R	0	0.00242718	0	0	0.0196078	0.00501253	0	0	0	0	0	0	0	0	0	0	0	0	0	0.00229358	0.157303	0	0.0020202	0	0	0.00214133	0	0.0138889	0	0	0	0	0	0.00363386
chr12	25245351	Missense_Mutation	C	T	KRAS	ENST00000256078	c.34G>A	p.G12S	0	0	0	0	0	0.0175439	0	0	0	0	0	0	0	0	0	0	0.00881834	0	0	0	0.00561798	0	0	0.0218978	0	0	0.00915332	0.00694444	0	0	0.00566038	0	0	0.0023571
chr12	25225628	Missense_Mutation	C	T	KRAS	ENST00000256078	c.436G>A	p.A146T	0	0	0	0.00692042	0	0.0300752	0	0	0	0	0	0	0	0	0	0	0	0	0	0	0	0	0	0.00729927	0	0	0.00686499	0	0	0	0.00188679	0	0	0.00186604
chr12	25227341	Missense_Mutation	T	G	KRAS	ENST00000256078	c.183A>C	p.Q61H	0	0	0	0	0	0.00501253	0	0	0	0	0	0	0	0	0	0	0	0	0	0	0.0224719	0	0	0.00729927	0	0	0.00457666	0	0	0	0.00754717	0	0	0.00127676
chr17	7675088	Missense_Mutation	C	T	TP53	ENST00000269305	c.524G>A	p.R175H	0	0.00728155	0.0192698	0	0	0.0601504	0	0.048913	0.0178117	0.023622	0	0	0	0	0.011811	0	0.00352734	0.00813008	0	0.0344037	0.0280899	0	0.0040404	0.0948905	0.0168776	0.00214133	0.02746	0	0	0	0.0132075	0.0350877	0	0.0144372
chr17	7673803	Missense_Mutation	G	A	TP53	ENST00000269305	c.817C>T	p.R273C	0.0108696	0.0121359	0.0040568	0	0	0.0200501	0.027027	0.0217391	0.0101781	0.011811	0	0	0	0.00699301	0.0905512	0	0.00176367	0.00203252	0.0121951	0.0137615	0.0168539	0	0.0020202	0.0364964	0	0	0.0183066	0	0	0.00813008	0.0169811	0.0175439	0	0.0114909
chr17	7674220	Missense_Mutation	C	T	TP53	ENST00000269305	c.743G>A	p.R248Q	0	0.0412621	0.0030426	0	0	0.0275689	0	0.048913	0.0178117	0.0137795	0	0	0	0.00699301	0.015748	0.00824176	0	0.00813008	0	0.0252294	0.0224719	0	0.00808081	0.0364964	0.00421941	0	0.0114416	0	0	0	0.0169811	0.105263	0	0.0112944
chr17	7673802	Missense_Mutation	C	T	TP53	ENST00000269305	c.818G>A	p.R273H	0	0	0.0121704	0	0	0.0300752	0	0.0271739	0.00763359	0.0137795	0	0	0	0	0.0177165	0.00549451	0.00176367	0.00609756	0.0121951	0.0206422	0.011236	0	0	0.0364964	0.00421941	0	0.0160183	0	0	0	0.0188679	0.0526316	0	0.00903555
chr17	7674221	Missense_Mutation	G	A	TP53	ENST00000269305	c.742C>T	p.R248W	0	0.00970874	0.00507099	0	0.0196078	0.0200501	0.027027	0.0326087	0.0127226	0.011811	0	0	0	0	0.011811	0.00274725	0.00176367	0.00813008	0	0.0229358	0.0280899	0	0.0020202	0.0437956	0.0126582	0.00428266	0.00915332	0	0	0	0.0132075	0.0175439	0	0.00854449
chr17	7673776	Missense_Mutation	G	A	TP53	ENST00000269305	c.844C>T	p.R282W	0	0.00728155	0.0040568	0.00346021	0	0.0275689	0	0.0217391	0.0127226	0.0177165	0.0151515	0	0	0	0.0137795	0	0.00352734	0.0101626	0	0.00917431	0.0224719	0	0.0040404	0.0656934	0	0	0.01373	0	0	0	0.00943396	0	0	0.00805343
chr17	7674872	Missense_Mutation	T	C	TP53	ENST00000269305	c.659A>G	p.Y220C	0	0.00242718	0.00709939	0	0	0.00501253	0	0.0217391	0.0127226	0.0137795	0	0	0	0	0.019685	0.00549451	0.00529101	0.00813008	0	0.0183486	0.011236	0	0	0	0.00421941	0.00214133	0.00915332	0	0	0	0.0113208	0	0	0.00658024
chr17	7675143	Missense_Mutation	C	A	TP53	ENST00000269305	c.469G>T	p.V157F	0	0	0.0010142	0	0	0.00250627	0	0.00543478	0	0.00787402	0	0	0	0	0	0.00549451	0.00529101	0.0264228	0	0.0114679	0	0	0.0020202	0	0	0	0	0	0	0	0	0	0	0.00304459
chr17	7673802	Missense_Mutation	C	A	TP53	ENST00000269305	c.818G>T	p.R273L	0	0.00242718	0.0030426	0	0	0	0	0	0	0	0	0	0	0	0.00787402	0	0.010582	0.0182927	0	0.00688073	0	0	0	0	0	0	0	0	0	0	0.00188679	0	0	0.00265174
chr17	7674947	Missense_Mutation	A	G	TP53	ENST00000269305	c.584T>C	p.I195T	0	0	0.00507099	0	0	0	0	0	0.00254453	0.0019685	0	0	0	0	0.0019685	0	0	0	0	0.0206422	0	0	0	0.0145985	0	0	0.00228833	0	0	0	0.00188679	0.0175439	0	0.00216068
chr17	7675139	Missense_Mutation	C	A	TP53	ENST00000269305	c.473G>T	p.R158L	0	0	0	0	0	0	0	0.00543478	0	0.00393701	0	0	0	0	0	0	0.00881834	0.0284553	0	0	0	0	0	0	0	0	0	0	0	0	0	0	0	0.00216068
chr17	7674216	Missense_Mutation	C	A	TP53	ENST00000269305	c.747G>T	p.R249S	0	0.00242718	0	0	0	0	0	0	0	0.00393701	0	0	0	0	0	0.0274725	0.00529101	0.00406504	0	0	0	0	0	0	0	0	0.00228833	0	0	0	0.00188679	0.0175439	0	0.00206246
chr17	7673767	Missense_Mutation	C	T	TP53	ENST00000269305	c.853G>A	p.E285K	0	0.0194175	0.0030426	0.0103806	0	0.00250627	0	0	0	0.00393701	0	0	0	0	0	0	0.00352734	0	0	0	0	0	0.0020202	0	0	0	0	0	0	0	0	0	0	0.00196425
chr17	7673781	Missense_Mutation	C	G	TP53	ENST00000269305	c.839G>C	p.R280T	0	0.026699	0.0010142	0.00346021	0	0	0	0	0	0.0019685	0	0	0	0	0	0	0	0.00203252	0	0	0	0	0	0	0	0	0	0	0	0	0	0.0175439	0	0.0015714
chr17	7674241	Missense_Mutation	G	T	TP53	ENST00000269305	c.722C>A	p.S241Y	0	0	0	0	0	0	0	0	0.00254453	0	0	0	0	0	0.0019685	0	0	0	0	0	0.00561798	0	0	0	0	0	0	0	0	0	0.00377358	0.0526316	0	0.0007857
chr17	7675208	Missense_Mutation	C	A	TP53	ENST00000269305	c.404G>T	p.C135F	0	0	0.0010142	0	0	0	0	0.0163043	0	0	0	0	0	0	0	0	0	0.00203252	0	0	0	0	0.0020202	0	0	0	0.00228833	0	0	0	0	0	0	0.000687488
chr1	114713908	Missense_Mutation	T	C	NRAS	ENST00000369535	c.182A>G	p.Q61R	0	0.00485437	0	0.00346021	0.0196078	0.00250627	0	0	0	0	0	0	0	0.00699301	0.00393701	0.00274725	0	0.00406504	0	0.00688073	0	0	0	0.00729927	0	0.111349	0.00228833	0.0138889	0.0630081	0.00813008	0.00943396	0	0	0.0105087
chr1	114713909	Missense_Mutation	G	T	NRAS	ENST00000369535	c.181C>A	p.Q61K	0.0108696	0.00242718	0	0	0	0.0125313	0	0	0.00254453	0	0.0151515	0	0	0.00699301	0	0.00274725	0.00176367	0.00203252	0	0	0	0	0	0.0291971	0	0.0749465	0.00228833	0.00694444	0.0162602	0.00813008	0.00188679	0	0	0.0062856
chr1	114713908	Missense_Mutation	T	A	NRAS	ENST00000369535	c.182A>T	p.Q61L	0	0	0	0	0	0.00250627	0	0	0.00508906	0	0	0	0	0	0	0	0.00352734	0	0	0	0	0	0	0	0.00421941	0.0364026	0	0	0	0	0	0	0	0.00225889
chr1	114716126	Missense_Mutation	C	T	NRAS	ENST00000369535	c.35G>A	p.G12D	0	0	0	0	0	0.0100251	0	0	0	0	0	0	0	0.013986	0	0	0	0	0	0	0	0	0	0.0218978	0	0.00214133	0	0.00694444	0	0	0.00566038	0	0	0.00137498
chr1	114716123	Missense_Mutation	C	T	NRAS	ENST00000369535	c.38G>A	p.G13D	0	0	0	0	0	0	0	0	0	0	0	0	0	0.027972	0	0	0	0	0	0	0	0	0	0.00729927	0	0.00214133	0	0	0	0	0.00188679	0	0	0.000687488
chr7	74732629	Missense_Mutation	T	A	GTF2I	ENST00000573035	c.1271T>A	p.L424H	0	0	0	0	0	0	0	0	0	0	0	0	0	0	0.0019685	0	0	0	0	0	0	0.00558659	0	0	0	0	0	0	0	0.504065	0	0	0	0.0062856
chr14	104780214	Missense_Mutation	C	T	AKT1	ENST00000349310	c.49G>A	p.E17K	0	0.00242718	0.025355	0.0103806	0	0.0100251	0	0	0	0.0019685	0	0	0	0	0	0	0.00352734	0	0	0	0	0	0.0040404	0	0	0.00428266	0.00228833	0	0.00609756	0	0.0169811	0	0	0.00520526
chr10	87933148	Missense_Mutation	G	A	PTEN	ENST00000371953	c.389G>A	p.R130Q	0	0	0.0030426	0.00692042	0	0.00501253	0	0	0.00763359	0.0019685	0	0	0	0	0	0	0	0.00203252	0	0	0	0	0	0.0145985	0.00421941	0	0.00457666	0	0	0	0.0490566	0.0175439	0	0.00432135
chr10	87933147	Missense_Mutation	C	G	PTEN	ENST00000371953	c.388C>G	p.R130G	0	0	0	0	0	0	0	0	0	0	0	0	0	0	0	0	0	0	0	0	0	0	0	0	0	0	0	0	0	0	0.0622642	0.0175439	0	0.00333923
chr4	152328233	Missense_Mutation	G	A	FBXW7	ENST00000281708	c.1393C>T	p.R465C	0	0.00485437	0.0020284	0.0103806	0	0.0150376	0	0	0	0.0019685	0	0	0	0	0	0	0	0	0	0	0	0	0	0.0145985	0	0	0.020595	0	0	0	0.0150943	0.0701754	0	0.00363386
chr4	152328232	Missense_Mutation	C	T	FBXW7	ENST00000281708	c.1394G>A	p.R465H	0	0	0	0.00692042	0	0.0225564	0	0	0	0	0	0	0	0	0	0	0.00176367	0.00203252	0	0.00229358	0	0	0	0.0218978	0	0	0.00457666	0	0	0	0.0132075	0.0350877	0	0.00274995
chr4	152326137	Missense_Mutation	G	C	FBXW7	ENST00000281708	c.1513C>G	p.R505G	0	0.0169903	0	0.017301	0	0.00250627	0	0.00543478	0	0.011811	0	0	0	0	0	0	0	0.00406504	0	0	0	0	0	0	0	0	0	0	0	0	0.00377358	0.0350877	0	0.00255353
chr4	152326214	Missense_Mutation	C	T	FBXW7	ENST00000281708	c.1436G>A	p.R479Q	0	0	0.0010142	0	0	0	0	0	0.00254453	0.0019685	0	0	0	0	0	0	0	0	0	0	0	0	0	0	0	0	0.00915332	0	0	0	0.00943396	0.0526316	0.0125	0.0015714
chr4	152326137	Missense_Mutation	G	A	FBXW7	ENST00000281708	c.1513C>T	p.R505C	0	0	0	0.00346021	0	0.0075188	0	0.00543478	0	0	0	0	0	0	0	0	0	0	0	0.00229358	0	0	0	0	0	0	0.00228833	0	0	0	0.0150943	0	0	0.00147319
chr19	3118944	Missense_Mutation	A	T	GNA11	ENST00000078429	c.626A>T	p.Q209L	0	0	0	0	0	0	0	0	0	0	0	0	0	0	0	0	0	0	0	0	0	0	0	0	0	0.00642398	0	0	0	0	0	0	0.425	0.00363386
chr4	1801841	Missense_Mutation	C	G	FGFR3	ENST00000260795	c.746C>G	p.S249C	0	0.0728155	0	0	0	0	0	0	0	0.00590551	0	0	0	0	0	0	0	0.00609756	0	0	0	0	0	0	0	0	0	0	0	0	0	0	0	0.00353565
chr4	1804372	Missense_Mutation	A	G	FGFR3	ENST00000260795	c.1118A>G	p.Y373C	0	0.0194175	0	0	0	0	0	0	0	0	0	0	0.00711744	0	0	0	0	0	0	0	0	0	0	0	0	0	0	0	0	0	0	0	0	0.000982125
chr17	39711955	Missense_Mutation	C	T	ERBB2	ENST00000269571	c.929C>T	p.S310F	0	0.0461165	0.0010142	0.017301	0	0.00250627	0	0.0108696	0	0.0019685	0	0	0	0	0	0	0.00176367	0	0	0.00458716	0	0	0	0	0	0	0.00457666	0	0	0	0.00188679	0	0	0.00343744
chr17	39725079	Missense_Mutation	G	A	ERBB2	ENST00000269571	c.2524G>A	p.V842I	0	0.00485437	0.0010142	0	0	0.00250627	0	0	0	0	0	0	0	0	0	0	0	0	0	0	0.011236	0	0	0.0218978	0	0	0.00228833	0	0	0	0.0113208	0.0175439	0	0.00166961
chr9	77794572	Missense_Mutation	T	G	GNAQ	ENST00000286548	c.626A>C	p.Q209P	0	0	0	0	0	0	0	0	0	0	0	0	0	0	0	0	0	0	0	0	0	0	0	0	0	0.00642398	0	0	0	0	0	0	0.3375	0.00294638
chr9	77794572	Missense_Mutation	T	A	GNAQ	ENST00000286548	c.626A>T	p.Q209L	0	0	0	0	0	0	0	0	0	0	0	0	0	0	0	0	0	0	0	0	0	0	0	0	0	0	0	0	0	0	0	0	0.125	0.000982125
chr19	52212718	Missense_Mutation	C	G	PPP2R1A	ENST00000322088	c.536C>G	p.P179R	0	0	0	0	0	0	0	0	0	0	0	0	0	0	0	0	0	0	0	0.00229358	0	0	0	0	0.00421941	0	0	0	0	0	0.045283	0.0701754	0	0.00294638
chr11	533874	Missense_Mutation	T	C	HRAS	ENST00000311189	c.182A>G	p.Q61R	0	0	0	0	0	0	0	0	0	0	0	0	0	0	0	0	0	0	0	0	0	0.0726257	0.00606061	0	0	0	0	0	0.0284553	0	0	0	0	0.00294638
chrX	40062191	Missense_Mutation	T	C	BCOR	ENST00000378444	c.4376A>G	p.N1459S	0	0	0	0.00346021	0	0	0	0	0	0	0	0	0	0	0	0	0.00529101	0	0	0	0	0	0	0	0	0	0	0	0	0	0.045283	0	0	0.00274995
chr12	132676598	Missense_Mutation	G	C	POLE	ENST00000320574	c.857C>G	p.P286R	0	0.00242718	0.0010142	0	0	0.00250627	0	0	0	0	0	0	0	0	0	0	0	0	0	0	0	0	0	0.00729927	0	0	0	0	0	0	0.0396226	0.0175439	0	0.00255353
chr12	132673703	Missense_Mutation	C	A	POLE	ENST00000320574	c.1231G>T	p.V411L	0	0	0	0.00346021	0	0.0075188	0	0	0.00254453	0	0	0	0	0	0	0	0	0	0	0	0	0	0	0	0	0	0.00228833	0	0	0	0.0188679	0	0	0.0015714
chr12	56085070	Missense_Mutation	G	A	ERBB3	ENST00000267101	c.310G>A	p.V104M	0	0.00242718	0	0.0138408	0	0.0100251	0	0	0	0	0	0	0	0	0	0	0	0	0	0	0	0	0	0.0145985	0	0	0.020595	0	0	0	0.00754717	0.0175439	0	0.00245531
chr10	121520163	Missense_Mutation	G	C	FGFR2	ENST00000358487	c.755C>G	p.S252W	0	0	0	0	0	0	0	0	0	0	0	0	0	0	0	0	0	0	0	0.00229358	0	0	0	0	0	0	0	0	0	0	0.0415094	0.0175439	0	0.0023571
chr7	55191822	Missense_Mutation	T	G	EGFR	ENST00000275493	c.2573T>G	p.L858R	0	0	0	0	0	0	0	0	0	0	0	0	0	0	0	0	0.0405644	0	0	0	0	0	0	0	0	0	0	0	0	0	0	0	0	0.00225889
chr7	55154129	Missense_Mutation	C	T	EGFR	ENST00000275493	c.866C>T	p.A289V	0	0	0.0010142	0	0	0	0	0	0.0330789	0	0	0	0	0	0.00787402	0	0	0	0	0	0	0	0	0	0	0	0	0	0	0	0	0	0	0.00176783
chr7	55165350	Missense_Mutation	G	T	EGFR	ENST00000275493	c.1793G>T	p.G598V	0	0	0	0	0	0	0	0	0.0330789	0	0	0	0	0	0.00787402	0	0	0	0	0	0	0	0	0	0	0	0	0	0	0	0	0	0	0.00166961
chr7	55152581	Missense_Mutation	C	T	EGFR	ENST00000275493	c.664C>T	p.R222C	0	0	0	0	0	0.00250627	0	0	0.0152672	0	0	0	0	0	0	0	0	0	0	0	0	0	0	0	0	0	0	0	0	0	0	0	0	0.000687488
chr3	41224622	Missense_Mutation	C	T	CTNNB1	ENST00000349496	c.110C>T	p.S37F	0	0.00242718	0	0	0	0	0	0.00543478	0	0	0	0	0	0	0	0.00549451	0.00705467	0	0	0	0	0	0	0	0	0.00428266	0.00457666	0	0	0	0.0169811	0	0	0.00206246
chr3	41224645	Missense_Mutation	T	C	CTNNB1	ENST00000349496	c.133T>C	p.S45P	0.0434783	0	0	0	0	0.00501253	0	0	0	0	0	0	0	0	0	0.0302198	0	0	0	0	0.00561798	0	0	0	0	0.00214133	0	0	0	0	0	0	0	0.00186604
chr3	41224610	Missense_Mutation	C	G	CTNNB1	ENST00000349496	c.98C>G	p.S33C	0	0	0	0	0	0	0	0	0	0	0	0	0	0	0	0.010989	0	0	0	0	0	0	0.0020202	0	0	0	0	0	0	0	0.0169811	0	0	0.00137498
chr3	41224610	Missense_Mutation	C	T	CTNNB1	ENST00000349496	c.98C>T	p.S33F	0	0.00485437	0	0	0	0	0	0	0	0	0	0	0	0	0	0.00549451	0.00176367	0	0	0	0	0	0	0	0	0	0	0	0	0	0.0169811	0	0	0.00137498
chr3	41224607	Missense_Mutation	A	G	CTNNB1	ENST00000349496	c.95A>G	p.D32G	0	0	0	0.00346021	0	0	0	0	0	0	0	0	0	0	0	0.0192308	0	0	0	0	0	0	0	0	0	0.00214133	0	0	0	0	0.00188679	0	0	0.000982125
chr18	51065549	Missense_Mutation	G	A	SMAD4	ENST00000342988	c.1082G>A	p.R361H	0	0	0.0010142	0.00692042	0	0.0200501	0	0.00543478	0	0.0019685	0	0	0	0	0	0.00274725	0	0	0	0	0.00561798	0	0	0.0218978	0	0	0.00457666	0	0	0	0.00188679	0	0	0.00206246
chr18	51065548	Missense_Mutation	C	T	SMAD4	ENST00000342988	c.1081C>T	p.R361C	0	0	0	0.00346021	0	0.0075188	0	0.00543478	0	0	0	0	0	0	0	0	0	0	0	0	0.0168539	0	0	0.00729927	0	0	0.00686499	0	0	0	0	0	0	0.00117855
chr7	6387261	Missense_Mutation	C	T	RAC1	ENST00000348035	c.85C>T	p.P29S	0	0	0	0	0	0	0	0	0	0.0019685	0	0	0	0	0	0	0	0.00203252	0	0	0	0	0	0	0.00421941	0.0364026	0	0	0	0	0.00188679	0	0	0.00206246
chr1	247738656	Missense_Mutation	A	C	OR14K1	ENST00000283225	c.42A>C	p.R14S	0	0	0.0020284	0	0	0	0	0	0	0	0	0	0	0	0	0	0	0	0	0	0	0	0	0	0	0	0	0	0	0	0.0320755	0	0	0.00186604
chr22	21772875	Missense_Mutation	C	T	MAPK1	ENST00000215832	c.964G>A	p.E322K	0	0	0	0.0346021	0	0	0	0	0	0.011811	0	0	0	0	0	0	0	0	0	0	0	0	0	0	0	0	0	0	0	0	0.00377358	0	0	0.00176783
chr20	58909365	Missense_Mutation	C	T	GNAS	ENST00000371085	c.601C>T	p.R201C	0.0108696	0	0.0010142	0.00346021	0	0.00501253	0	0.00543478	0	0	0	0	0	0	0	0.010989	0.00176367	0	0	0	0.0224719	0	0	0	0	0	0.00457666	0	0	0	0	0	0	0.00166961
chr20	58909366	Missense_Mutation	G	A	GNAS	ENST00000371085	c.602G>A	p.R201H	0	0	0	0.00346021	0	0.0125313	0	0.00543478	0	0	0	0	0	0	0	0	0.00529101	0	0	0	0.0224719	0	0	0	0	0	0.00686499	0	0	0	0	0	0	0.00166961
chr15	90088606	Missense_Mutation	C	T	IDH2	ENST00000330062	c.515G>A	p.R172K	0	0	0	0	0.0196078	0	0	0	0	0	0	0	0	0.013986	0.023622	0.00274725	0	0	0	0	0	0	0	0	0	0	0	0	0	0	0	0	0	0.0015714
chr15	90088702	Missense_Mutation	C	T	IDH2	ENST00000330062	c.419G>A	p.R140Q	0	0	0	0	0	0	0	0	0	0.0019685	0	0	0	0.0629371	0	0	0	0	0	0	0	0	0	0	0	0	0	0	0	0	0	0	0	0.000982125
chr3	185152807	Missense_Mutation	G	A	C3orf70	ENST00000335012	c.17C>T	p.S6L	0	0.0194175	0.0010142	0.00692042	0	0	0	0.0108696	0	0	0	0	0	0	0	0	0	0.00609756	0	0	0	0	0	0	0	0	0	0	0	0	0	0	0	0.0015714
chr9	21971112	Missense_Mutation	G	A	CDKN2A	ENST00000304494	c.247C>T	p.H83Y	0	0.00485437	0	0	0	0	0	0.0108696	0	0.0019685	0	0	0	0	0	0	0.00176367	0.00406504	0	0	0.0224719	0	0	0	0	0.00214133	0.00228833	0	0	0	0	0	0	0.00137498
chr9	21971018	Missense_Mutation	G	A	CDKN2A	ENST00000304494	c.341C>T	p.P114L	0	0	0	0	0	0	0	0	0	0.0019685	0	0	0	0	0	0	0	0.00406504	0	0	0	0	0	0	0	0.0214133	0	0	0	0	0	0	0	0.00127676
chr11	90041170	Missense_Mutation	A	C	TRIM49C	ENST00000448984	c.979A>C	p.S327R	0	0	0.0010142	0	0	0.00250627	0	0.0163043	0	0	0	0	0	0	0	0	0	0.00203252	0	0	0	0	0	0	0	0	0.0183066	0	0	0	0	0	0	0.00137498
chr9	134436505	Missense_Mutation	C	T	RXRA	ENST00000481739	c.1280C>T	p.S427F	0	0.0291262	0	0	0	0	0	0	0	0	0	0	0	0	0	0.00274725	0	0	0	0	0.00561798	0	0	0	0	0	0	0	0	0	0	0	0	0.00137498
chr15	66436824	Missense_Mutation	C	T	MAP2K1	ENST00000307102	c.370C>T	p.P124S	0	0	0	0	0	0.00250627	0	0	0	0	0	0	0	0	0	0	0	0	0	0	0	0	0	0	0	0.0278373	0	0	0	0	0	0	0	0.00137498
chr2	70088042	Missense_Mutation	T	A	PCBP1	ENST00000303577	c.299T>A	p.L100Q	0	0	0	0	0	0.0175439	0	0	0	0	0	0	0	0	0	0.00274725	0	0	0	0	0	0	0	0.0291971	0	0	0	0	0.00203252	0	0	0	0	0.00127676
chr1	18482884	Missense_Mutation	G	A	KLHDC7A	ENST00000400664	c.1903G>A	p.E635K	0	0	0	0	0	0	0	0	0	0	0	0	0	0	0	0	0	0	0	0	0	0	0	0	0	0.0278373	0	0	0	0	0	0	0	0.00127676
chr19	12044157	Missense_Mutation	C	T	ZNF878	ENST00000547628	c.1244G>A	p.R415Q	0	0	0.0010142	0	0	0	0	0	0.00508906	0	0	0	0	0	0	0	0	0	0	0	0	0	0	0.00729927	0	0	0	0	0	0	0.0169811	0	0	0.00127676
chr2	197402759	Missense_Mutation	C	T	SF3B1	ENST00000335508	c.1874G>A	p.R625H	0	0	0	0	0	0	0	0	0	0	0	0	0	0	0	0	0	0	0	0	0	0	0	0	0	0.00856531	0	0	0	0	0	0	0.1	0.00117855
chr2	197402760	Missense_Mutation	G	A	SF3B1	ENST00000335508	c.1873C>T	p.R625C	0	0.00242718	0	0	0	0	0	0	0	0	0	0	0	0	0	0	0	0	0	0	0	0	0	0	0	0.00428266	0	0	0	0	0	0	0.075	0.000883913
chr17	49619237	Missense_Mutation	T	C	SPOP	ENST00000347630	c.349A>G	p.M117V	0	0	0	0.00346021	0	0	0	0	0	0	0	0	0	0	0	0	0	0	0	0	0	0	0	0	0	0	0	0	0	0	0.0169811	0.0175439	0	0.00108034
chr17	49619070	Missense_Mutation	A	C	SPOP	ENST00000347630	c.391T>G	p.W131G	0	0	0	0	0	0	0	0	0	0	0	0	0	0	0	0	0	0	0	0	0	0	0.0161616	0	0	0	0	0	0	0	0	0	0	0.0007857
chr2	239095037	Missense_Mutation	G	T	HDAC4	ENST00000345617	c.2238C>A	p.F746L	0	0	0.0010142	0.00346021	0	0	0	0.0163043	0	0	0	0	0	0	0	0	0	0	0	0	0	0	0	0	0.00421941	0	0	0	0	0.0325203	0.00188679	0	0	0.00108034
chr2	218584683	Missense_Mutation	C	T	RQCD1	ENST00000273064	c.392C>T	p.P131L	0	0	0	0	0	0	0	0	0	0	0	0	0	0	0	0	0	0	0	0	0	0	0	0	0	0.0235546	0	0	0	0	0	0	0	0.00108034
chr19	58499498	Missense_Mutation	G	A	SLC27A5	ENST00000263093	c.1661C>T	p.T554I	0	0	0	0	0	0	0	0	0	0	0	0	0	0	0	0	0	0	0	0	0	0	0	0	0	0.0235546	0	0	0	0	0	0	0	0.00108034
chr22	15528394	Missense_Mutation	G	A	OR11H1	ENST00000252835	c.236G>A	p.G79E	0	0	0	0	0	0	0	0	0	0	0	0	0	0	0	0	0	0	0	0	0	0	0	0	0	0.0235546	0	0	0	0	0	0	0	0.00108034
chr9	125149801	Missense_Mutation	G	A	PPP6C	ENST00000373547	c.790C>T	p.R264C	0	0	0	0	0	0	0	0	0	0	0	0	0	0	0	0	0	0.00203252	0	0	0	0	0	0	0	0.0214133	0	0	0	0	0	0	0	0.00108034
chr20	13049117	Missense_Mutation	G	A	SPTLC3	ENST00000399002	c.290G>A	p.R97K	0	0	0	0	0	0	0	0	0	0	0	0	0	0	0	0	0	0	0	0	0	0	0	0	0	0.0214133	0	0	0	0	0.00188679	0	0	0.00108034
chr8	54459958	Missense_Mutation	G	T	SOX17	ENST00000297316	c.1208G>T	p.S403I	0	0	0	0	0	0	0	0	0	0	0	0	0	0	0	0	0	0	0	0	0	0	0	0	0	0	0	0	0	0	0.0207547	0	0	0.00108034
chr7	150477742	Missense_Mutation	G	A	GIMAP8	ENST00000307271	c.1960G>A	p.E654K	0	0	0	0	0	0.00250627	0	0	0	0	0	0	0	0	0	0	0	0	0	0	0	0	0	0	0.00421941	0.0192719	0	0	0	0	0	0	0	0.00108034
chrX	100407010	Missense_Mutation	C	T	PCDH19	ENST00000373034	c.1588G>A	p.E530K	0	0	0	0	0	0.00250627	0	0	0	0	0	0	0	0	0	0	0	0	0	0	0	0	0	0.0145985	0	0	0	0	0	0	0.0150943	0	0	0.00108034
chr2	137616283	Missense_Mutation	G	A	THSD7B	ENST00000272643	c.3538G>A	p.E1180K	0	0	0	0	0	0	0	0	0	0	0	0	0	0	0	0	0	0	0	0	0	0	0	0	0	0.0214133	0	0	0	0	0	0	0	0.000982125
chr2	137657119	Missense_Mutation	G	A	THSD7B	ENST00000272643	c.4340G>A	p.R1447Q	0	0.00242718	0	0	0	0	0	0	0	0	0	0	0	0	0	0	0	0.00203252	0	0	0	0	0	0	0	0.0171306	0	0	0	0	0	0	0	0.000982125
chr20	44758168	Missense_Mutation	C	G	RIMS4	ENST00000372851	c.253G>C	p.V85L	0	0	0.0010142	0	0	0	0	0	0	0	0	0	0	0.027972	0	0	0	0	0	0.00917431	0	0	0	0.00729927	0	0	0	0	0	0	0	0	0	0.000982125
chr7	94910184	Missense_Mutation	G	A	PPP1R9A	ENST00000340694	c.71G>A	p.R24Q	0	0	0	0.00346021	0	0.00250627	0	0	0	0	0	0	0	0	0	0	0	0	0	0	0	0	0	0.0218978	0	0	0.00228833	0	0	0	0.00754717	0	0	0.000982125
chr7	147132246	Missense_Mutation	G	A	CNTNAP2	ENST00000361727	c.1085G>A	p.G362E	0	0	0	0	0	0	0	0	0	0	0	0	0	0	0	0	0	0	0	0	0	0	0	0	0	0.0214133	0	0	0	0	0	0	0	0.000982125
chr18	33743956	Missense_Mutation	C	T	ASXL3	ENST00000269197	c.4108C>T	p.P1370S	0	0	0	0	0	0	0	0	0	0	0	0	0	0	0	0	0	0	0	0	0	0	0	0	0	0.0214133	0	0	0	0	0	0	0	0.000982125
chr7	144050613	Missense_Mutation	C	T	OR2A5	ENST00000408906	c.212C>T	p.S71L	0	0	0	0	0	0	0	0	0	0	0	0	0	0	0	0	0	0	0	0	0	0	0	0	0	0.0214133	0	0	0	0	0	0	0	0.000982125
chr1	158291337	Missense_Mutation	C	T	CD1C	ENST00000368170	c.265C>T	p.R89C	0	0	0	0	0	0	0	0	0	0	0	0	0	0	0	0	0	0	0	0	0	0	0	0	0.00421941	0.0192719	0	0	0	0	0	0	0	0.000982125
chr1	241098711	Missense_Mutation	G	A	RGS7	ENST00000366565	c.130C>T	p.R44C	0	0	0	0	0	0	0	0	0	0	0	0	0	0	0	0	0	0	0	0	0	0	0	0	0	0.0192719	0	0	0	0	0.00188679	0	0	0.000982125
chr19	8961415	Missense_Mutation	G	A	MUC16	ENST00000397910	c.15355C>T	p.P5119S	0	0	0	0	0	0	0	0	0	0.0019685	0	0	0	0	0	0	0	0	0	0	0	0	0	0	0	0.0192719	0	0	0	0	0	0	0	0.000982125
chr1	177014810	Missense_Mutation	C	T	ASTN1	ENST00000361833	c.1504G>A	p.E502K	0	0	0	0	0	0	0	0	0	0	0	0	0	0	0	0	0	0	0	0	0	0	0	0	0	0.0171306	0	0	0	0	0.00377358	0	0	0.000982125
chr7	98912179	Missense_Mutation	C	T	TRRAP	ENST00000359863	c.2165C>T	p.S722F	0	0	0	0	0	0	0	0	0	0	0	0	0	0	0	0	0	0	0	0	0	0	0	0	0	0.0171306	0	0	0	0	0.00377358	0	0	0.000982125
chr9	5968511	Missense_Mutation	G	A	KIAA2026	ENST00000399933	c.1720C>T	p.R574C	0	0	0	0	0	0.00250627	0	0	0	0	0	0	0	0	0	0	0	0	0	0	0	0	0	0.00729927	0	0	0	0	0	0	0.0150943	0	0	0.000982125
chr11	4848629	Missense_Mutation	G	A	OR51S1	ENST00000322101	c.580C>T	p.R194C	0	0	0	0	0	0	0	0	0	0	0	0	0	0	0	0	0	0	0	0	0	0	0	0.00729927	0	0.0171306	0	0	0	0	0	0	0	0.000883913
chr11	4848488	Missense_Mutation	G	A	OR51S1	ENST00000322101	c.721C>T	p.R241C	0	0	0	0	0	0	0	0	0	0	0	0	0	0	0	0	0	0	0	0	0	0	0	0	0	0.0171306	0	0	0	0	0	0	0	0.0007857
chr7	17335775	Missense_Mutation	G	C	AHR	ENST00000242057	c.1149G>C	p.Q383H	0	0.0169903	0	0	0	0	0	0	0	0	0	0	0.00355872	0	0	0	0.00176367	0	0	0	0	0	0	0	0	0	0	0	0	0	0	0	0	0.000883913
chr2	8958590	Missense_Mutation	C	T	MBOAT2	ENST00000305997	c.128G>A	p.R43Q	0	0.00242718	0	0	0	0	0	0	0	0	0	0	0	0	0	0	0	0	0	0	0	0	0	0.0218978	0	0	0	0	0	0	0.00943396	0	0	0.000883913
chr19	45364429	Missense_Mutation	T	C	ERCC2	ENST00000391945	c.713A>G	p.N238S	0	0.0218447	0	0	0	0	0	0	0	0	0	0	0	0	0	0	0	0	0	0	0	0	0	0	0	0	0	0	0	0	0	0	0	0.000883913
chr7	30755694	Missense_Mutation	C	T	INMT	ENST00000013222	c.635C>T	p.S212F	0	0	0	0	0	0	0	0	0	0	0	0	0	0	0	0	0	0	0	0	0	0	0	0	0	0.0192719	0	0	0	0	0	0	0	0.000883913
chr11	100061367	Missense_Mutation	C	T	CNTN5	ENST00000524871	c.1136C>T	p.S379F	0	0	0	0	0	0	0	0	0	0	0	0	0	0	0	0	0	0	0	0	0	0	0	0	0	0.0192719	0	0	0	0	0	0	0	0.000883913
chr11	89798510	Missense_Mutation	T	G	TRIM49	ENST00000329758	c.979A>C	p.S327R	0	0	0	0	0	0.00250627	0	0.0163043	0	0	0	0	0	0	0	0	0.00176367	0	0	0	0	0	0	0	0	0	0.00915332	0	0	0	0	0	0	0.000883913
chr19	42287605	Missense_Mutation	C	T	CIC	ENST00000575354	c.643C>T	p.R215W	0	0	0	0.00346021	0	0	0	0	0	0	0	0	0	0	0.015748	0	0	0	0	0	0	0	0	0	0	0	0	0	0	0	0	0	0	0.000883913
chr21	17795264	Missense_Mutation	G	A	C21orf91	ENST00000284881	c.671C>T	p.S224L	0	0	0	0	0	0.00250627	0	0	0	0	0	0	0	0	0	0	0	0	0	0	0	0	0	0	0	0	0	0	0	0	0.0150943	0	0	0.000883913
chr4	54733155	Missense_Mutation	A	T	KIT	ENST00000288135	c.2447A>T	p.D816V	0	0	0	0.00346021	0	0	0	0	0	0	0	0	0	0.027972	0	0	0	0	0	0	0	0	0	0	0	0	0	0.0208333	0	0	0	0	0	0.0007857
chr4	54733154	Missense_Mutation	G	T	KIT	ENST00000288135	c.2446G>T	p.D816Y	0	0	0	0	0	0	0	0	0	0	0	0	0	0.00699301	0	0	0	0	0	0	0	0	0	0	0	0	0	0.0277778	0	0	0	0	0	0.000491063
chr4	54733154	Missense_Mutation	G	C	KIT	ENST00000288135	c.2446G>C	p.D816H	0	0	0	0	0	0	0	0	0	0	0	0	0	0	0	0	0	0	0	0	0	0	0	0	0	0	0	0.0277778	0	0	0	0	0	0.00039285
chr5	13769515	Missense_Mutation	C	T	DNAH5	ENST00000265104	c.9706G>A	p.D3236N	0	0	0	0	0	0	0	0	0	0	0	0	0	0	0	0	0	0	0	0	0	0	0	0	0	0.0171306	0	0	0	0	0	0	0	0.0007857
chr5	13928171	Missense_Mutation	C	A	DNAH5	ENST00000265104	c.200G>T	p.R67I	0	0.00242718	0	0	0	0	0	0	0	0	0	0	0	0	0	0	0	0	0	0	0	0	0	0.0218978	0	0	0	0	0	0	0	0	0	0.00039285
chr5	31317433	Missense_Mutation	C	T	CDH6	ENST00000265071	c.1571C>T	p.S524L	0	0	0	0	0	0	0	0	0	0	0	0	0	0	0	0	0	0	0	0	0	0	0	0	0	0.0171306	0	0	0	0	0	0	0	0.0007857
chr3	189869329	Missense_Mutation	C	T	TP63	ENST00000264731	c.1135C>T	p.R379C	0	0	0	0	0	0	0	0	0	0	0	0	0	0	0	0	0	0	0	0	0	0	0	0	0	0.0171306	0	0	0	0	0	0	0	0.0007857
chr8	30847487	Missense_Mutation	C	T	TEX15	ENST00000256246	c.1531G>A	p.E511K	0	0	0	0	0	0	0	0	0	0	0	0	0	0	0	0	0	0	0	0	0	0	0	0	0	0.0171306	0	0	0	0	0	0	0	0.0007857
chr16	19444118	Missense_Mutation	C	T	TMC5	ENST00000396229	c.826C>T	p.R276C	0	0	0	0	0	0	0	0	0	0	0	0	0	0	0	0	0	0	0	0	0	0	0	0	0	0.0171306	0	0	0	0	0	0	0	0.0007857
chr15	40382906	Missense_Mutation	C	T	KNSTRN	ENST00000249776	c.71C>T	p.S24F	0	0	0	0	0	0	0	0	0	0	0	0	0	0	0	0	0	0	0	0	0	0	0	0	0	0.0171306	0	0	0	0	0	0	0	0.0007857
chr2	167243883	Missense_Mutation	G	A	XIRP2	ENST00000628543	c.1966G>A	p.E656K	0	0	0	0	0	0	0	0	0	0	0	0	0	0	0	0	0	0	0	0	0	0	0	0	0	0.0171306	0	0	0	0	0	0	0	0.0007857
chr11	58358426	Missense_Mutation	G	A	OR5B17	ENST00000357377	c.644C>T	p.S215F	0	0	0	0	0	0	0	0	0	0	0	0	0	0	0	0	0	0	0	0	0	0	0	0	0	0.0171306	0	0	0	0	0	0	0	0.0007857
chr19	8731527	Missense_Mutation	C	T	OR2Z1	ENST00000324060	c.499C>T	p.P167S	0	0	0	0	0	0	0	0	0	0	0	0	0	0	0	0	0	0	0	0	0	0	0	0	0	0.0171306	0	0	0	0	0	0	0	0.0007857
chr1	13225252	Missense_Mutation	C	T	PRAMEF18	ENST00000624297	c.475G>A	p.E159K	0	0	0	0	0	0	0	0	0	0	0	0	0	0	0	0	0	0	0	0	0	0	0	0	0	0.0171306	0	0	0	0	0	0	0	0.0007857
chr10	102011755	Missense_Mutation	G	T	C10orf76	ENST00000370033	c.799C>A	p.Q267K	0	0	0.0020284	0	0	0	0	0.0163043	0	0	0	0	0	0	0	0	0	0	0	0	0	0	0	0	0.00421941	0	0	0	0	0	0.00377358	0	0	0.0007857
chr9	5897631	Missense_Mutation	G	A	MLANA	ENST00000381471	c.152G>A	p.R51Q	0	0	0	0.00346021	0	0.00250627	0	0	0	0	0	0	0	0	0	0	0	0	0	0	0	0	0	0.0218978	0	0	0	0	0	0	0.00377358	0	0	0.000687488
chr13	72773778	Missense_Mutation	C	T	DIS3	ENST00000377767	c.1145G>A	p.R382Q	0	0	0	0	0	0.00250627	0	0	0	0	0	0	0	0	0	0	0	0	0	0	0	0	0	0.0218978	0	0	0.00228833	0	0	0	0.00377358	0	0	0.000687488
chr13	73075767	Missense_Mutation	G	A	KLF5	ENST00000377687	c.1255G>A	p.E419K	0	0.00242718	0	0.017301	0	0	0	0	0	0	0	0	0	0	0	0	0.00176367	0	0	0	0	0	0	0	0	0	0	0	0	0	0	0	0	0.000687488
chr17	47673126	Missense_Mutation	G	T	KPNB1	ENST00000290158	c.1656G>T	p.L552F	0	0	0.0020284	0	0	0	0	0.0163043	0	0	0	0	0	0	0	0	0	0	0	0	0	0	0	0	0	0	0	0	0	0	0.00377358	0	0	0.000687488
chr2	25234373	Missense_Mutation	C	T	DNMT3A	ENST00000264709	c.2645G>A	p.R882H	0	0	0.0010142	0	0	0	0	0	0	0	0	0	0	0.034965	0	0	0	0	0	0	0	0	0	0	0	0	0	0	0	0	0	0	0	0.000589275
chr2	25234374	Missense_Mutation	G	A	DNMT3A	ENST00000264709	c.2644C>T	p.R882C	0	0	0	0	0	0	0	0	0	0	0	0	0	0.027972	0	0	0.00176367	0	0	0	0	0	0	0	0	0	0	0	0	0	0	0	0	0.000491063
chr13	28018505	Missense_Mutation	C	A	FLT3	ENST00000241453	c.2503G>T	p.D835Y	0	0	0	0	0	0	0	0	0	0	0	0	0	0.041958	0	0	0	0	0	0	0	0	0	0	0	0	0	0	0	0	0	0	0	0.000589275
chr1	227101218	Missense_Mutation	G	T	CDC42BPA	ENST00000334218	c.2023C>A	p.P675T	0	0	0.0020284	0	0	0	0	0.0163043	0	0	0	0	0	0	0	0	0	0	0	0	0	0	0	0	0	0	0	0	0	0	0.00188679	0	0	0.000589275
chr3	38141150	Missense_Mutation	T	C	MYD88	ENST00000396334	c.794T>C	p.L265P	0	0.00242718	0	0	0	0	0.108108	0	0	0	0	0	0	0	0	0	0	0	0	0	0	0	0	0	0	0	0	0	0	0	0	0	0	0.000491063
chr2	214982222	Missense_Mutation	C	T	ABCA12	ENST00000272895	c.4544G>A	p.R1515Q	0	0	0	0	0	0	0	0	0	0	0	0	0	0	0	0	0	0	0	0	0	0	0	0.0218978	0	0	0	0	0	0	0.00377358	0	0	0.000491063
chr2	112165069	Missense_Mutation	G	A	FBLN7	ENST00000331203	c.304G>A	p.E102K	0	0	0	0	0	0	0	0	0	0	0	0	0	0	0	0	0	0	0	0	0	0	0	0.0218978	0	0	0	0	0	0	0.00377358	0	0	0.000491063
chr12	123813868	Missense_Mutation	G	T	DNAH10	ENST00000409039	c.3382G>T	p.D1128Y	0	0	0.0010142	0	0	0	0	0.0163043	0	0	0	0	0	0	0	0	0	0	0	0	0	0	0	0	0	0	0	0	0	0	0.00188679	0	0	0.000491063
chr16	83951187	Missense_Mutation	G	T	OSGIN1	ENST00000343939	c.117G>T	p.Q39H	0	0	0	0	0	0	0	0	0	0	0	0	0	0	0	0	0	0	0	0	0	0	0	0	0	0	0	0	0	0.0325203	0	0	0	0.00039285
chr10	43121968	Missense_Mutation	T	C	RET	ENST00000355710	c.2753T>C	p.M918T	0	0	0	0	0	0	0	0	0	0	0	0	0	0	0	0	0	0	0	0	0	0.0223464	0	0	0	0	0	0	0	0	0	0	0	0.00039285
chr1	203702070	Missense_Mutation	C	T	ATP2B4	ENST00000357681	c.928C>T	p.R310C	0	0	0	0	0	0.00250627	0	0	0	0	0	0	0	0	0	0	0	0	0	0	0	0	0	0.0218978	0	0	0	0	0	0	0	0	0	0.00039285
chr10	53808897	Missense_Mutation	G	T	PCDH15	ENST00000613657	c.5168C>A	p.P1723H	0	0	0.0010142	0	0	0	0	0.0163043	0	0	0	0	0	0	0	0	0	0	0	0	0	0	0	0	0	0	0	0	0	0	0	0	0	0.00039285
chr10	116476771	Missense_Mutation	A	C	PNLIPRP3	ENST00000369230	c.1292A>C	p.K431T	0	0	0	0	0	0	0	0.0163043	0	0	0	0	0	0	0	0	0	0	0	0	0	0	0	0	0	0	0.00228833	0	0	0	0	0	0	0.00039285
chr13	48707203	Missense_Mutation	T	A	CYSLTR2	ENST00000282018	c.386T>A	p.L129Q	0	0	0	0	0	0	0	0	0	0	0	0	0	0	0	0	0	0	0	0	0	0	0	0	0	0	0	0	0	0	0	0	0.0375	0.000294638
chr4	150908830	Missense_Mutation	C	T	LRBA	ENST00000357115	c.1189G>A	p.D397N	0	0	0	0	0	0	0	0	0	0	0	0	0	0	0	0	0	0	0	0	0	0	0	0.0218978	0	0	0	0	0	0	0	0	0	0.000294638
chr9	113042924	Missense_Mutation	C	A	ZFP37	ENST00000374227	c.1694G>T	p.R565I	0	0	0	0	0	0	0	0	0	0	0	0	0	0	0	0	0	0	0	0	0	0	0	0.0218978	0	0	0	0	0	0	0	0	0	0.000294638
chr13	46669032	Missense_Mutation	G	A	LRCH1	ENST00000389798	c.455G>A	p.R152Q	0	0	0	0	0	0	0	0	0	0	0	0	0	0	0	0	0	0	0	0	0	0	0	0.0218978	0	0	0	0	0	0	0	0	0	0.000294638
*hg38
