# Supplementary material for: Identification of T Cell Receptors Targeting a Neoantigen Derived from Recurrently Mutated FGFR3
Source: Cancers (Basel). 2023 Feb 6;15(4):1031. doi: 10.3390/cancers15041031 (PMC9953830; doi:10.3390/cancers15041031)
Supplement: Supplementary file 1 [file cancers-15-01031-s001.zip › Supplementary Table S2.xlsx]

## Sheet: Table S2
Table S2. Shared neoantigen peptides predicted to bind to HLA class I molecules.
			Peptide sequence		HLA-A02:01		HLA-A02:06		HLA-A11:01		HLA-A24:02		HLA-A26:02		HLA-A31:01		HLA-A33:03		HLA-B07:02		HLA-B15:01		HLA-B35:01		HLA-B40:02		HLA-B40:06		HLA-B44:03		HLA-B46:01		HLA-B51:01		HLA-B52:01		HLA-B54:01		HLA-C01:02		HLA-C03:03		HLA-C03:04		HLA-C07:02		HLA-C08:01		HLA-C12:02
Gene	Amino acid substitution	Length	Mutated	Wild-type	Mutated	Wild-type	Mutated	Wild-type	Mutated	Wild-type	Mutated	Wild-type	Mutated	Wild-type	Mutated	Wild-type	Mutated	Wild-type	Mutated	Wild-type	Mutated	Wild-type	Mutated	Wild-type	Mutated	Wild-type	Mutated	Wild-type	Mutated	Wild-type	Mutated	Wild-type	Mutated	Wild-type	Mutated	Wild-type	Mutated	Wild-type	Mutated	Wild-type	Mutated	Wild-type	Mutated	Wild-type	Mutated	Wild-type	Mutated	Wild-type	Mutated
BRAF	p.V600E	11	KIGDFGLATEK	KIGDFGLATVK					98	163
BRAF	p.V600M	11	KIGDFGLATMK	KIGDFGLATVK					110	163
BRAF	p.V600M	11	VKIGDFGLATM	VKIGDFGLATV									319	14415																											73	2587
BRAF	p.V600M	8	GLATMKSR	GLATVKSR											297	286
BRAF	p.V600M	10	DFGLATMKSR	DFGLATVKSR													287.42	368.19
IDH1	p.R132H	8	IIIGHHAY	IIIGRHAY									10	58							79	107	47	407
IDH1	p.R132H	11	IGHHAYGDQYR	IGRHAYGDQYR											282	189
IDH1	p.R132H	10	KPIIIGHHAY	KPIIIGRHAY															497	176			42	76
IDH1	p.R132H	9	KPIIIGHHA	KPIIIGRHA																																	35	243
IDH1	p.R132C	8	IIIGCHAY	IIIGRHAY									123	58							106	107	65	407
IDH1	p.R132C	11	IGCHAYGDQYR	IGRHAYGDQYR											334	189
IDH1	p.R132C	10	KPIIIGCHAY	KPIIIGRHAY																			34	76
IDH1	p.R132C	9	KPIIIGCHA	KPIIIGRHA																																	36	243
IDH1	p.R132G	8	IIIGGHAY	IIIGRHAY									36	58							74	107	76	407																	253	1065
IDH1	p.R132G	10	WVKPIIIGGH	WVKPIIIGRH									377	1848
IDH1	p.R132G	9	PIIIGGHAY	PIIIGRHAY									488	4135
IDH1	p.R132G	10	KPIIIGGHAY	KPIIIGRHAY															229	176			35	76
IDH1	p.R132G	9	KPIIIGGHA	KPIIIGRHA															408	475																	113	243
IDH1	p.R132S	8	IIIGSHAY	IIIGRHAY									30	58							61	107	44	407																	328	1065
IDH1	p.R132S	10	GSHAYGDQYR	GRHAYGDQYR											89	2593
IDH1	p.R132S	9	PIIIGSHAY	PIIIGRHAY																			379	3063
IDH1	p.R132S	9	GSHAYGDQY	GRHAYGDQY																	210	10343
IDH1	p.R132S	10	KPIIIGSHAY	KPIIIGRHAY															443	176			30	76
IDH1	p.R132S	9	KPIIIGSHA	KPIIIGRHA															400	475																	117	243
PIK3CA	p.E545K	11	STRDPLSEITK	STRDPLSEITE					102	10071
PIK3CA	p.E545K	11	KQEKDFLWSHR	EQEKDFLWSHR											50	2871
PIK3CA	p.E545K	11	SEITKQEKDFL	SEITEQEKDFL																					448	561
PIK3CA	p.E545K	10	SEITKQEKDF	SEITEQEKDF																									173	111
PIK3CA	p.H1047R	10	YFMKQMNDAR	YFMKQMNDAH											119	12035	124.43	16340.2
PIK3CA	p.H1047R	9	FMKQMNDAR	FMKQMNDAH											139	14525	175.06	21085
PIK3CA	p.H1047R	11	EYFMKQMNDAR	EYFMKQMNDAH											390	14034	21.38	6732.07
PIK3CA	p.H1047R	11	KQMNDARHGGW	KQMNDAHHGGW																	245	173
PIK3CA	p.H1047R	11	FMKQMNDARHG	FMKQMNDAHHG																	433	351
PIK3CA	p.E542K	10	AISTRDPLSK	AISTRDPLSE					32	21170
PIK3CA	p.E542K	8	STRDPLSK	STRDPLSE					40	16070
PIK3CA	p.E542K	9	ISTRDPLSK	ISTRDPLSE					107	20013
PIK3CA	p.E542K	11	KAISTRDPLSK	KAISTRDPLSE					436	21313
PIK3CA	p.R88Q	8	RQLCDLRL	RRLCDLRL			50	11067
PIK3CA	p.R88Q	9	RQLCDLRLF	RRLCDLRLF			92	10685													79	16218
PIK3CA	p.R88Q	11	ETRQLCDLRLF	ETRRLCDLRLF									18	18
PIK3CA	p.R88Q	11	QLCDLRLFQPF	RLCDLRLFQPF																	34	20
PIK3CA	p.R88Q	11	REEFFDETRQL	REEFFDETRRL																					242	394
PIK3CA	p.R88Q	10	EEFFDETRQL	EEFFDETRRL																					251	482
PIK3CA	p.R88Q	8	FFDETRQL	FFDETRRL
PIK3CA	p.R88Q	11	FFDETRQLCDL	FFDETRRLCDL
PIK3CA	p.R88Q	9	EFFDETRQL	EFFDETRRL																																									217	156
PIK3CA	p.R88Q	9	ETRQLCDLR	ETRRLCDLR													62.06	28.57
PIK3CA	p.R88Q	10	TRQLCDLRLF	TRRLCDLRLF																																									283	153
PIK3CA	p.H1047L	9	FMKQMNDAL	FMKQMNDAH	438	27837	283	18412																																	201	27929	489.23	19473.3
PIK3CA	p.H1047L	9	KQMNDALHG	KQMNDAHHG			414	258													245	399
PIK3CA	p.H1047L	10	KQMNDALHGG	KQMNDAHHGG			486	1639
PIK3CA	p.H1047L	10	YFMKQMNDAL	YFMKQMNDAH																																					23	18571	380.91	27131.3	91	3618
PIK3CA	p.H1047L	9	ALHGGWTTK	AHHGGWTTK					362	13632
PIK3CA	p.H1047L	11	DALHGGWTTKM	DAHHGGWTTKM																			135	124																	64	220
PIK3CA	p.H1047L	11	KQMNDALHGGW	KQMNDAHHGGW																	161	173
PIK3CA	p.H1047L	11	FMKQMNDALHG	FMKQMNDAHHG																	272	351
PIK3CA	p.H1047L	10	FMKQMNDALH	FMKQMNDAHH																	323	161
PIK3CA	p.H1047L	8	MKQMNDAL	MKQMNDAH
PIK3CA	p.H1047L	11	EYFMKQMNDAL	EYFMKQMNDAH
PIK3CA	p.E726K	8	KTQKVQMK	ETQKVQMK					24	393					164	7817
PIK3CA	p.G118D	10	ILNREIDFAI	ILNREIGFAI	73	132	344	364
PIK3CA	p.G118D	11	KILNREIDFAI	KILNREIGFAI	358	316
PIK3CA	p.G118D	10	KILNREIDFA	KILNREIGFA			182	268
PIK3CA	p.G118D	11	REIDFAIGMPV	REIGFAIGMPV																					17	15	23.4	25.31	108	157
PIK3CA	p.G118D	10	EIDFAIGMPV	EIGFAIGMPV			260	841
PIK3CA	p.G118D	9	REIDFAIGM	REIGFAIGM																					57	51	137.77	165.2	31	45
PIK3CA	p.G118D	8	EIDFAIGM	EIGFAIGM									285	52
PIK3CA	p.G118D	9	IDFAIGMPV	IGFAIGMPV																					143	16630
PIK3CA	p.G118D	11	EEKILNREIDF	EEKILNREIGF																									367	257
PIK3CA	p.R108H	10	HEEKILNREI	REEKILNREI																					132	60
KRAS	p.G12D	10	KLVVVGADGV	KLVVVGAGGV			86	153
KRAS	p.G12D	9	LVVVGADGV	LVVVGAGGV			22	57
KRAS	p.G12D	8	VVVGADGV	VVVGAGGV			30	52
KRAS	p.G12D	9	VVGADGVGK	VVGAGGVGK					194	107
KRAS	p.G12D	10	VVVGADGVGK	VVVGAGGVGK					220	147
KRAS	p.G12D	10	GADGVGKSAL	GAGGVGKSAL																																					16	16
KRAS	p.G12D	11	VGADGVGKSAL	VGAGGVGKSAL																																					17	21
KRAS	p.G12D	8	DGVGKSAL	GGVGKSAL																																					454	49
KRAS	p.G12V	10	KLVVVGAVGV	KLVVVGAGGV	193	781	82	153
KRAS	p.G12V	8	KLVVVGAV	KLVVVGAG			41	6783
KRAS	p.G12V	8	VVVGAVGV	VVVGAGGV			16	52																																	432	294
KRAS	p.G12V	9	LVVVGAVGV	LVVVGAGGV			22	57
KRAS	p.G12V	9	YKLVVVGAV	YKLVVVGAG
KRAS	p.G12V	9	VVGAVGVGK	VVGAGGVGK					50	107
KRAS	p.G12V	10	VVVGAVGVGK	VVVGAGGVGK					71	147
KRAS	p.G12V	11	TEYKLVVVGAV	TEYKLVVVGAG																							193.63	3346.74
KRAS	p.G12V	10	GAVGVGKSAL	GAGGVGKSAL																																					2	16	172.37	2483.95
KRAS	p.G12V	8	VGVGKSAL	GGVGKSAL																																					9	49
KRAS	p.G12V	11	VGAVGVGKSAL	VGAGGVGKSAL																																					72	21
KRAS	p.G12V	10	VGVGKSALTI	GGVGKSALTI																																					242	1292
KRAS	p.G12V	9	GAVGVGKSA	GAGGVGKSA																																					412	12133
KRAS	p.G12V	9	AVGVGKSAL	AGGVGKSAL															230	9935
KRAS	p.G12V	10	EYKLVVVGAV	EYKLVVVGAG
KRAS	p.G12C	10	KLVVVGACGV	KLVVVGAGGV	274	781	79	153
KRAS	p.G12C	9	LVVVGACGV	LVVVGAGGV			17	57																																	399	1328
KRAS	p.G12C	8	VVVGACGV	VVVGAGGV			21	52																																	375	294
KRAS	p.G12C	9	VVGACGVGK	VVGAGGVGK					69	107
KRAS	p.G12C	10	VVVGACGVGK	VVVGAGGVGK					120	147
KRAS	p.G12C	10	GACGVGKSAL	GAGGVGKSAL																																					8	16
KRAS	p.G12C	8	CGVGKSAL	GGVGKSAL																																					75	49
KRAS	p.G12C	11	VGACGVGKSAL	VGAGGVGKSAL																																					107	21
KRAS	p.G13D	8	VVVGAGDV	VVVGAGGV			495	52																																	217	294
KRAS	p.G13D	10	VVVGAGDVGK	VVVGAGGVGK					204	147
KRAS	p.G13D	9	VVGAGDVGK	VVGAGGVGK					268	107
KRAS	p.G13D	10	GAGDVGKSAL	GAGGVGKSAL																																					13	16
KRAS	p.G13D	11	VGAGDVGKSAL	VGAGGVGKSAL																																					30	21
KRAS	p.G12A	10	KLVVVGAAGV	KLVVVGAGGV	158	781	68	153
KRAS	p.G12A	9	LVVVGAAGV	LVVVGAGGV			16	57
KRAS	p.G12A	8	VVVGAAGV	VVVGAGGV			16	52																																	325	294
KRAS	p.G12A	8	KLVVVGAA	KLVVVGAG			362	6783
KRAS	p.G12A	9	VVGAAGVGK	VVGAGGVGK					98	107
KRAS	p.G12A	10	VVVGAAGVGK	VVVGAGGVGK					109	147
KRAS	p.G12A	10	GAAGVGKSAL	GAGGVGKSAL																																					3	16	216.87	2483.95
KRAS	p.G12A	9	AAGVGKSAL	AGGVGKSAL															442	9935																					14	3780
KRAS	p.G12A	11	VGAAGVGKSAL	VGAGGVGKSAL																																					36	21
KRAS	p.G12A	11	TEYKLVVVGAA	TEYKLVVVGAG																							182.32	3346.74
KRAS	p.G12R	10	KLVVVGARGV	KLVVVGAGGV			274	153
KRAS	p.G12R	8	VVVGARGV	VVVGAGGV			134	52																																	490	294
KRAS	p.G12R	9	LVVVGARGV	LVVVGAGGV			148	57
KRAS	p.G12R	10	VVVGARGVGK	VVVGAGGVGK					119	147
KRAS	p.G12R	8	KLVVVGAR	KLVVVGAG											52	15252
KRAS	p.G12R	10	EYKLVVVGAR	EYKLVVVGAG											246	26571	32.04	23811.8
KRAS	p.G12R	10	GARGVGKSAL	GAGGVGKSAL															134	3421																					27	16
KRAS	p.G12R	8	RGVGKSAL	GGVGKSAL																																					46	49
KRAS	p.G12R	11	VGARGVGKSAL	VGAGGVGKSAL																																					90	21
KRAS	p.G12S	10	KLVVVGASGV	KLVVVGAGGV	256	781	84	153
KRAS	p.G12S	9	LVVVGASGV	LVVVGAGGV			25	57
KRAS	p.A146T	10	GIPFIETSTK	GIPFIETSAK					180	186
KRAS	p.Q61H	11	DTAGHEEYSAM	DTAGQEEYSAM									2	2									265	573
KRAS	p.Q61H	8	DTAGHEEY	DTAGQEEY									7	16									482	1285
KRAS	p.Q61H	11	DILDTAGHEEY	DILDTAGQEEY									449	738									381	442
KRAS	p.Q61H	10	TAGHEEYSAM	TAGQEEYSAM									349	207																											19	31
KRAS	p.Q61H	9	AGHEEYSAM	AGQEEYSAM																																					498	1221
KRAS	p.Q61H	10	ILDTAGHEEY	ILDTAGQEEY																	192	284
KRAS	p.Q61H	8	GHEEYSAM	GQEEYSAM
KRAS	p.Q61H	11	HEEYSAMRDQY	QEEYSAMRDQY																									331	372
TP53	p.R175H	8	EVVRHCPH	EVVRRCPH									60	320
TP53	p.R175H	9	EVVRHCPHH	EVVRRCPHH									117	575
TP53	p.R175H	11	EVVRHCPHHER	EVVRRCPHHER													31.21	28.05
TP53	p.R175H	10	VVRHCPHHER	VVRRCPHHER											33	36	57	53.41
TP53	p.R273C	11	LLGRNSFEVCV	LLGRNSFEVRV	368	313
TP53	p.R273C	8	CVCACPGR	RVCACPGR											227	15	115.14	406.06
TP53	p.R273C	10	EVCVCACPGR	EVRVCACPGR													94.8	62.63
TP53	p.R273C	11	CVCACPGRDRR	RVCACPGRDRR											251	16	175.2	800.34
TP53	p.R248Q	10	GMNQRPILTI	GMNRRPILTI	444	722
TP53	p.R248Q	8	NQRPILTI	NRRPILTI			187	18402
TP53	p.R248Q	9	NQRPILTII	NRRPILTII			269	18955
TP53	p.R248Q	10	SSCMGGMNQR	SSCMGGMNRR					177	204					184	134	372.25	507.12
TP53	p.R248Q	8	CMGGMNQR	CMGGMNRR											164	236	229.96	288.72
TP53	p.R248Q	11	NSSCMGGMNQR	NSSCMGGMNRR													270.49	342.63
TP53	p.R248Q	11	SCMGGMNQRPI	SCMGGMNRRPI
TP53	p.R248Q	10	CMGGMNQRPI	CMGGMNRRPI
TP53	p.R273H	11	LLGRNSFEVHV	LLGRNSFEVRV	276	313	378	869
TP53	p.R273H	8	HVCACPGR	RVCACPGR											72	15	37.27	406.06
TP53	p.R273H	10	EVHVCACPGR	EVRVCACPGR													64.13	62.63
TP53	p.R273H	10	HVCACPGRDR	RVCACPGRDR													244.17	2619.04
TP53	p.R273H	11	HVCACPGRDRR	RVCACPGRDRR											76	16	62.34	800.34
TP53	p.R273H	8	FEVHVCAC	FEVRVCAC																					186	365
TP53	p.R248W	10	GMNWRPILTI	GMNRRPILTI	163	722
TP53	p.R248W	10	SSCMGGMNWR	SSCMGGMNRR					169	204					71	134	303.47	507.12
TP53	p.R248W	8	CMGGMNWR	CMGGMNRR											122	236	130.88	288.72
TP53	p.R248W	11	NSSCMGGMNWR	NSSCMGGMNRR													196.59	342.63
TP53	p.R248W	9	MNWRPILTI	MNRRPILTI																															341.06	2068.36
TP53	p.R282W	11	RVCACPGRDWR	RVCACPGRDRR											16	16
TP53	p.R282W	9	CACPGRDWR	CACPGRDRR											420	551	298.39	494.27
TP53	p.Y220C	9	VVPCEPPEV	VVPYEPPEV	350	343	184	298
TP53	p.Y220C	10	VVVPCEPPEV	VVVPYEPPEV			62	51
TP53	p.V157F	11	GTRFRAMAIYK	GTRVRAMAIYK					53	118					65	61
TP53	p.V157F	10	STPPPGTRFR	STPPPGTRVR					243	1277					87	648	288.98	1406.44
TP53	p.V157F	10	GTRFRAMAIY	GTRVRAMAIY									224	408							198	228
TP53	p.V157F	9	STPPPGTRF	STPPPGTRV									404	9094
TP53	p.V157F	10	DSTPPPGTRF	DSTPPPGTRV									440	8241
TP53	p.V157F	11	TPPPGTRFRAM	TPPPGTRVRAM															33	30			147	134
TP53	p.V157F	8	TRFRAMAI	TRVRAMAI
TP53	p.V157F	9	GTRFRAMAI	GTRVRAMAI
TP53	p.V157F	11	DSTPPPGTRFR	DSTPPPGTRVR													187.92	1081.97
TP53	p.V157F	9	PPGTRFRAM	PPGTRVRAM															58	102
TP53	p.V157F	11	PPGTRFRAMAI	PPGTRVRAMAI															325	497
TP53	p.V157F	10	PPPGTRFRAM	PPPGTRVRAM															471	598
TP53	p.R273L	11	LLGRNSFEVLV	LLGRNSFEVRV	214	313	392	869
TP53	p.R273L	9	NSFEVLVCA	NSFEVRVCA			448	4487
TP53	p.R273L	8	LVCACPGR	RVCACPGR											183	15	218.76	406.06
TP53	p.R273L	10	EVLVCACPGR	EVRVCACPGR													89.2	62.63
TP53	p.R273L	11	LVCACPGRDRR	RVCACPGRDRR											189	16	376.77	800.34
TP53	p.R273L	8	FEVLVCAC	FEVRVCAC																					89	365
TP53	p.I195T	11	GLAPPQHLTRV	GLAPPQHLIRV	357	203
TP53	p.I195T	10	LAPPQHLTRV	LAPPQHLIRV																																													430.12
TP53	p.I195T	10	HLTRVEGNLR	HLIRVEGNLR											376	181	123.4	92.36
TP53	p.I195T	9	APPQHLTRV	APPQHLIRV															442	1235
TP53	p.R158L	9	RVLAMAIYK	RVRAMAIYK					11	22					17	11
TP53	p.R158L	8	VLAMAIYK	VRAMAIYK					21	5280
TP53	p.R158L	11	GTRVLAMAIYK	GTRVRAMAIYK					106	118					93	61
TP53	p.R158L	8	RVLAMAIY	RVRAMAIY					210	4129											194	78	285	1192
TP53	p.R158L	9	TRVLAMAIY	TRVRAMAIY									462	40
TP53	p.R158L	10	GTRVLAMAIY	GTRVRAMAIY																	149	228
TP53	p.R158L	10	STPPPGTRVL	STPPPGTRVR																																					452	30859	337.23	33805.6					183.19
TP53	p.R158L	9	TPPPGTRVL	TPPPGTRVR															24	17885
TP53	p.R158L	11	TPPPGTRVLAM	TPPPGTRVRAM															36	30			41	134
TP53	p.R158L	10	LAMAIYKQSQ	RAMAIYKQSQ																																					401	4233
TP53	p.R158L	9	GTRVLAMAI	GTRVRAMAI
TP53	p.R158L	9	PPGTRVLAM	PPGTRVRAM															123	102
TP53	p.R249S	10	GMNRSPILTI	GMNRRPILTI	349	722
TP53	p.R249S	11	NRSPILTIITL	NRRPILTIITL																																									116	51
TP53	p.R249S	9	GGMNRSPIL	GGMNRRPIL																																					308	1353
TP53	p.R249S	9	SPILTIITL	RPILTIITL															51	19			165	605
TP53	p.R249S	11	SCMGGMNRSPI	SCMGGMNRRPI
TP53	p.R249S	10	CMGGMNRSPI	CMGGMNRRPI
TP53	p.E285K	9	RTKEENLRK	RTEEENLRK					51	106					329	4229
TP53	p.E285K	8	RTKEENLR	RTEEENLR											17	165	286.68	3173.57
TP53	p.R280T	11	RVCACPGTDRR	RVCACPGRDRR											24	16
TP53	p.R280T	10	RVCACPGTDR	RVCACPGRDR											66	93
TP53	p.S241Y	8	YMCNSYCM	YMCNSSCM			286	629													54	29	454	322																	127	79	356.71	156.02					403.68
TP53	p.S241Y	11	YMCNSYCMGGM	YMCNSSCMGGM									44	111							42	32																			308	389							438.8
TP53	p.S241Y	10	NSYCMGGMNR	NSSCMGGMNR					328	761					89	329	58.67	296.66
TP53	p.S241Y	9	NYMCNSYCM	NYMCNSSCM							78	288																																	79	150
TP53	p.S241Y	11	HYNYMCNSYCM	HYNYMCNSSCM																																									196	277
TP53	p.S241Y	11	TIHYNYMCNSY	TIHYNYMCNSS									152	23868							125	16819	189	20492
TP53	p.S241Y	8	NSYCMGGM	NSSCMGGM									22	53
TP53	p.S241Y	10	MCNSYCMGGM	MCNSSCMGGM									125	205
TP53	p.S241Y	9	CNSYCMGGM	CNSSCMGGM									293	221
TP53	p.S241Y	8	YCMGGMNR	SCMGGMNR													485	522.82
TP53	p.S241Y	11	NSYCMGGMNRR	NSSCMGGMNRR											185	1095	65.98	342.63
TP53	p.S241Y	11	CNSYCMGGMNR	CNSSCMGGMNR													177.95	250.63
TP53	p.S241Y	8	YNYMCNSY	YNYMCNSS																	115	16507	473	23407
TP53	p.S241Y	10	IHYNYMCNSY	IHYNYMCNSS																	254	19676
TP53	p.S241Y	9	YMCNSYCMG	YMCNSSCMG																	458	135
TP53	p.S241Y	10	YNYMCNSYCM	YNYMCNSSCM																																					40	17	310.02	134.49					236.3
TP53	p.S241Y	11	YCMGGMNRRPI	SCMGGMNRRPI																																					14	917	175.29	2280.72
TP53	p.S241Y	9	HYNYMCNSY	HYNYMCNSS																			312	23672
TP53	p.S241Y	8	NYMCNSYC	NYMCNSSC
TP53	p.C135F	9	FQLAKTCPV	CQLAKTCPV	3	64	2	14													227	3383																			75	10589	141.02	3812.11					164.9
TP53	p.C135F	9	ALNKMFFQL	ALNKMFCQL	29	191	42	187
TP53	p.C135F	11	FQLAKTCPVQL	CQLAKTCPVQL	65	831	166	1116																																	22	2471	172.05	4541.55
TP53	p.C135F	9	KMFFQLAKT	KMFCQLAKT	218	139
TP53	p.C135F	10	FFQLAKTCPV	FCQLAKTCPV
TP53	p.C135F	8	KMFFQLAK	KMFCQLAK					15	18					27	34
TP53	p.C135F	11	ALNKMFFQLAK	ALNKMFCQLAK					337	351					180	348
TP53	p.C135F	11	TYSPALNKMFF	TYSPALNKMFC							18	3466																																	145	10126
TP53	p.C135F	10	YSPALNKMFF	YSPALNKMFC							333	31915																																					473.55
TP53	p.C135F	11	SPALNKMFFQL	SPALNKMFCQL															14	16
TP53	p.C135F	10	PALNKMFFQL	PALNKMFCQL																																					106	42
TP53	p.C135F	11	MFFQLAKTCPV	MFCQLAKTCPV
TP53	p.C135F	9	SPALNKMFF	SPALNKMFC															25	1298			439	21535
NRAS	p.Q61R	11	DTAGREEYSAM	DTAGQEEYSAM									2	2
NRAS	p.Q61R	8	DTAGREEY	DTAGQEEY									39	16
NRAS	p.Q61R	10	TAGREEYSAM	TAGQEEYSAM									207	207																											51	31
NRAS	p.Q61R	8	DILDTAGR	DILDTAGQ													91.2	27681.8
NRAS	p.Q61R	11	CLLDILDTAGR	CLLDILDTAGQ											377	16749	239.06	31068.3
NRAS	p.Q61R	10	ILDTAGREEY	ILDTAGQEEY																	213	284
NRAS	p.Q61K	11	DTAGKEEYSAM	DTAGQEEYSAM									3	2
NRAS	p.Q61K	8	DTAGKEEY	DTAGQEEY									54	16
NRAS	p.Q61K	10	TAGKEEYSAM	TAGQEEYSAM									292	207																											33	31
NRAS	p.Q61K	10	ILDTAGKEEY	ILDTAGQEEY																	262	284
NRAS	p.Q61L	10	LLDILDTAGL	LLDILDTAGQ	111	12196	291	8571
NRAS	p.Q61L	11	CLLDILDTAGL	CLLDILDTAGQ	283	9864
NRAS	p.Q61L	8	DTAGLEEY	DTAGQEEY									15	16
NRAS	p.Q61L	11	DTAGLEEYSAM	DTAGQEEYSAM									4	2									454	573
NRAS	p.Q61L	11	DILDTAGLEEY	DILDTAGQEEY									43	738									406	442
NRAS	p.Q61L	10	TAGLEEYSAM	TAGQEEYSAM																																					41	31
NRAS	p.Q61L	10	ILDTAGLEEY	ILDTAGQEEY																	120	284
NRAS	p.Q61L	9	AGLEEYSAM	AGQEEYSAM																																					101	1221
NRAS	p.G12D	10	KLVVVGADGV	KLVVVGAGGV			86	153
NRAS	p.G12D	9	LVVVGADGV	LVVVGAGGV			22	57
NRAS	p.G12D	8	VVVGADGV	VVVGAGGV			30	52
NRAS	p.G12D	9	VVGADGVGK	VVGAGGVGK					194	107
NRAS	p.G12D	10	VVVGADGVGK	VVVGAGGVGK					220	147
NRAS	p.G12D	10	GADGVGKSAL	GAGGVGKSAL																																					16	16
NRAS	p.G12D	11	VGADGVGKSAL	VGAGGVGKSAL																																					17	21
NRAS	p.G12D	8	DGVGKSAL	GGVGKSAL																																					454	49
NRAS	p.G13D	8	VVVGAGDV	VVVGAGGV			495	52																																	217	294
NRAS	p.G13D	10	VVVGAGDVGK	VVVGAGGVGK					204	147
NRAS	p.G13D	9	VVGAGDVGK	VVGAGGVGK					268	107
NRAS	p.G13D	10	GAGDVGKSAL	GAGGVGKSAL																																					13	16
NRAS	p.G13D	11	VGAGDVGKSAL	VGAGGVGKSAL																																					30	21
GTF2I	p.L424H	9	RLERILHAK	RLERILLAK					155	134					77	387
GTF2I	p.L424H	8	RILHAKER	RILLAKER											50	90
GTF2I	p.L424H	10	RILHAKERIR	RILLAKERIR											56	91
GTF2I	p.L424H	11	RLERILHAKER	RLERILLAKER											76	144
GTF2I	p.L424H	11	HAKERIRFVIK	LAKERIRFVIK											99	216	382.68	2273.82
GTF2I	p.L424H	9	ILHAKERIR	ILLAKERIR											396	505
GTF2I	p.L424H	8	ILHAKERI	ILLAKERI
GTF2I	p.L424H	10	IPRLERILHA	IPRLERILLA															431	555																	121	112
AKT1	p.E17K	11	KYIKTWRPRYF	EYIKTWRPRYF							10	37																																	439	871
AKT1	p.E17K	9	KYIKTWRPR	EYIKTWRPR													471.75	24.41
AKT1	p.E17K	10	KYIKTWRPRY	EYIKTWRPRY
AKT1	p.E17K	8	WLHKRGKY	WLHKRGEY																	450	126
AKT1	p.E17K	11	RGKYIKTWRPR	RGEYIKTWRPR											8	50
AKT1	p.E17K	9	RGKYIKTWR	RGEYIKTWR											8	43	460.26	3655.19
AKT1	p.E17K	11	HKRGKYIKTWR	HKRGEYIKTWR											165	537
AKT1	p.E17K	10	KRGKYIKTWR	KRGEYIKTWR											223	334
AKT1	p.E17K	9	WLHKRGKYI	WLHKRGEYI
AKT1	p.E17K	11	KEGWLHKRGKY	KEGWLHKRGEY																									305	391
PTEN	p.R130Q	9	GQTGVMICA	GRTGVMICA			189	17359
PTEN	p.R130Q	9	QTGVMICAY	RTGVMICAY									175	4222							213	94
PTEN	p.R130Q	10	GQTGVMICAY	GRTGVMICAY																	27	2651
PTEN	p.R130Q	11	KGQTGVMICAY	KGRTGVMICAY																	264	168
PTEN	p.R130Q	10	KAGKGQTGVM	KAGKGRTGVM																																					386	547
PTEN	p.R130G	9	GTGVMICAY	RTGVMICAY																	229	94
PTEN	p.R130G	10	KAGKGGTGVM	KAGKGRTGVM																																					136	547	442.31	1050.04
FBXW7	p.R465C	8	STVCCMHL	STVRCMHL			84	189					295	342
FBXW7	p.R465C	10	HTSTVCCMHL	HTSTVRCMHL
FBXW7	p.R465C	10	TVCCMHLHEK	TVRCMHLHEK					29	112
FBXW7	p.R465C	11	STVCCMHLHEK	STVRCMHLHEK					65	45					251	174
FBXW7	p.R465C	9	STVCCMHLH	STVRCMHLH					70	56			17	32
FBXW7	p.R465C	8	TVCCMHLH	TVRCMHLH					216	4144
FBXW7	p.R465C	11	HTSTVCCMHLH	HTSTVRCMHLH					491	1738
FBXW7	p.R465C	11	TVCCMHLHEKR	TVRCMHLHEKR											63	34	58.38	34.59
FBXW7	p.R465C	11	LYGHTSTVCCM	LYGHTSTVRCM
FBXW7	p.R465C	10	YGHTSTVCCM	YGHTSTVRCM																																					150	231	164.49	248.36					452.09
FBXW7	p.R465H	8	STVHCMHL	STVRCMHL			89	189					371	342																											256	659	424.3	764.17					482.11
FBXW7	p.R465H	11	STVHCMHLHEK	STVRCMHLHEK					31	45					223	174
FBXW7	p.R465H	10	TVHCMHLHEK	TVRCMHLHEK					43	112
FBXW7	p.R465H	9	STVHCMHLH	STVRCMHLH					78	56			36	32
FBXW7	p.R465H	8	TVHCMHLH	TVRCMHLH					436	4144
FBXW7	p.R465H	11	LYGHTSTVHCM	LYGHTSTVRCM
FBXW7	p.R465H	8	HTSTVHCM	HTSTVRCM									216	414																																			374.91
FBXW7	p.R465H	11	TVHCMHLHEKR	TVRCMHLHEKR											51	34	38	34.59
FBXW7	p.R465H	10	YGHTSTVHCM	YGHTSTVRCM																																					275	231	140.44	248.36					316.47
FBXW7	p.R465H	9	TSTVHCMHL	TSTVRCMHL
FBXW7	p.R465H	10	HTSTVHCMHL	HTSTVRCMHL
FBXW7	p.R465H	9	HCMHLHEKR	RCMHLHEKR													184.39	1926.89
FBXW7	p.R505G	8	HVAAVGCV	HVAAVRCV			195	512
FBXW7	p.R505G	10	HVAAVGCVQY	HVAAVRCVQY									457	989							55	83	215	518
FBXW7	p.R505G	10	AVGCVQYDGR	AVRCVQYDGR											283	60
FBXW7	p.R505G	11	AVGCVQYDGRR	AVRCVQYDGRR											321	49
FBXW7	p.R505G	11	AAVGCVQYDGR	AAVRCVQYDGR											399	214
FBXW7	p.R505G	8	AAVGCVQY	AAVRCVQY																	455	622	79	268																	93	460
FBXW7	p.R505G	9	VAAVGCVQY	VAAVRCVQY																			41	357
FBXW7	p.R479Q	8	SQDATLRV	SRDATLRV			12	6634
FBXW7	p.R479Q	8	GSQDATLR	GSRDATLR					276	4868					322	141
FBXW7	p.R479Q	11	RVVSGSQDATL	RVVSGSRDATL															489	247																					32	30	74.88	64.99
FBXW7	p.R479Q	10	VVSGSQDATL	VVSGSRDATL																																					50	69	319.33	281.75
FBXW7	p.R505C	8	HVAAVCCV	HVAAVRCV			69	512
FBXW7	p.R505C	10	AVCCVQYDGR	AVRCVQYDGR											107	60
FBXW7	p.R505C	10	HVAAVCCVQY	HVAAVRCVQY																	49	83	225	518
FBXW7	p.R505C	8	AAVCCVQY	AAVRCVQY																	440	622	133	268
FBXW7	p.R505C	11	AVCCVQYDGRR	AVRCVQYDGRR											96	49
FBXW7	p.R505C	11	AAVCCVQYDGR	AAVRCVQYDGR											297	214
FBXW7	p.R505C	9	VAAVCCVQY	VAAVRCVQY																			31	357
GNA11	p.Q209L	8	RMVDVGGL	RMVDVGGQ			58	2766													149	2173																			183	27307
GNA11	p.Q209L	9	RMVDVGGLR	RMVDVGGQR											26	28	414.97	673.17
GNA11	p.Q209L	8	MVDVGGLR	MVDVGGQR													239.32	413.07
GNA11	p.Q209L	11	IFRMVDVGGLR	IFRMVDVGGQR											33	38	92.14	142.53
GNA11	p.Q209L	11	MVDVGGLRSER	MVDVGGQRSER											458	529	187.03	268.91
GNA11	p.Q209L	10	DVGGLRSERR	DVGGQRSERR													361.48	808.14
GNA11	p.Q209L	9	FRMVDVGGL	FRMVDVGGQ																																					105	22885			66	5942
GNA11	p.Q209L	10	IFRMVDVGGL	IFRMVDVGGQ
GNA11	p.Q209L	9	DVGGLRSER	DVGGQRSER													105.61	305.88
FGFR3	p.S249C	9	DVLERCPHR	DVLERSPHR													48.43	59.58
FGFR3	p.S249C	8	VLERCPHR	VLERSPHR											242	443
FGFR3	p.S249C	9	ERCPHRPIL	ERSPHRPIL																																									138	127
FGFR3	p.S249C	10	LERCPHRPIL	LERSPHRPIL																					476	220
FGFR3	p.S249C	11	CPHRPILQAGL	SPHRPILQAGL															83	17
FGFR3	p.S249C	9	CPHRPILQA	SPHRPILQA																																	36	669
FGFR3	p.Y373C	11	SVCAGILSYGV	SVYAGILSYGV	291	96	428	250
FGFR3	p.Y373C	9	SVCAGILSY	SVYAGILSY					30	18			32	11							33	29	323	40
FGFR3	p.Y373C	10	GSVCAGILSY	GSVYAGILSY									246	342							67	44
FGFR3	p.Y373C	11	AGSVCAGILSY	AGSVYAGILSY																	381	279
FGFR3	p.Y373C	8	GSVCAGIL	GSVYAGIL																																					99	58
ERBB2	p.S310F	10	YLSTDVGFCT	YLSTDVGSCT	106	923	487	2168
ERBB2	p.S310F	11	YLSTDVGFCTL	YLSTDVGSCTL	237	293															208	146																			19	19	48.33	30.85					301.05
ERBB2	p.S310F	10	STDVGFCTLV	STDVGSCTLV			47	137
ERBB2	p.S310F	9	STDVGFCTL	STDVGSCTL			64	538																																			241.8	306.45
ERBB2	p.S310F	10	LSTDVGFCTL	LSTDVGSCTL																																					7	6	148.02	101.53					398.12
ERBB2	p.S310F	8	YLSTDVGF	YLSTDVGS																	36	13008
ERBB2	p.S310F	9	NYLSTDVGF	NYLSTDVGS
ERBB2	p.S310F	10	YNYLSTDVGF	YNYLSTDVGS
ERBB2	p.S310F	8	TDVGFCTL	TDVGSCTL																																					113	41
ERBB2	p.S310F	8	FCTLVCPL	SCTLVCPL																																					13	1226
ERBB2	p.S310F	10	VGFCTLVCPL	VGSCTLVCPL																																					309	691
ERBB2	p.V842I	9	RLIHRDLAA	RLVHRDLAA			281	434
ERBB2	p.V842I	9	SYLEDVRLI	SYLEDVRLV							54	766
ERBB2	p.V842I	10	RLIHRDLAAR	RLVHRDLAAR											19	32	312.48	556.37
ERBB2	p.V842I	11	SYLEDVRLIHR	SYLEDVRLVHR											66	50	183.37	166.95
ERBB2	p.V842I	10	YLEDVRLIHR	YLEDVRLVHR											262	235	278.31	250.72
ERBB2	p.V842I	8	VRLIHRDL	VRLVHRDL																																									469	488
ERBB2	p.V842I	8	YLEDVRLI	YLEDVRLV
GNAQ	p.Q209P	9	RMVDVGGPR	RMVDVGGQR											15	28	307.48	673.17
GNAQ	p.Q209P	8	MVDVGGPR	MVDVGGQR											455	886	211.76	413.07
GNAQ	p.Q209P	11	IFRMVDVGGPR	IFRMVDVGGQR											21	38	80.15	142.53
GNAQ	p.Q209P	11	MVDVGGPRSER	MVDVGGQRSER													194.72	268.91
GNAQ	p.Q209P	9	DVGGPRSER	DVGGQRSER													135.65	305.88
GNAQ	p.Q209P	10	DVGGPRSERR	DVGGQRSERR													413.48	808.14
GNAQ	p.Q209P	10	GPRSERRKWI	GQRSERRKWI															90	23459
GNAQ	p.Q209P	9	GPRSERRKW	GQRSERRKW															244	21286
GNAQ	p.Q209L	8	RMVDVGGL	RMVDVGGQ			58	2766													149	2173																			183	27307
GNAQ	p.Q209L	9	RMVDVGGLR	RMVDVGGQR											26	28	414.97	673.17
GNAQ	p.Q209L	8	MVDVGGLR	MVDVGGQR													239.32	413.07
GNAQ	p.Q209L	11	IFRMVDVGGLR	IFRMVDVGGQR											33	38	92.14	142.53
GNAQ	p.Q209L	11	MVDVGGLRSER	MVDVGGQRSER											458	529	187.03	268.91
GNAQ	p.Q209L	10	DVGGLRSERR	DVGGQRSERR													361.48	808.14
GNAQ	p.Q209L	9	FRMVDVGGL	FRMVDVGGQ																																					105	22885			66	5942
GNAQ	p.Q209L	10	IFRMVDVGGL	IFRMVDVGGQ
GNAQ	p.Q209L	9	DVGGLRSER	DVGGQRSER													105.61	305.88
PPP2R1A	p.P179R	11	RMVRRAAASKL	PMVRRAAASKL																																					365	1839
PPP2R1A	p.P179R	8	RMVRRAAA	PMVRRAAA			392	11930
PPP2R1A	p.P179R	10	RMVRRAAASK	PMVRRAAASK					166	5594					143	5797
PPP2R1A	p.P179R	10	CSDDTRMVRR	CSDDTPMVRR											389	1453
PPP2R1A	p.P179R	11	YFRNLCSDDTR	YFRNLCSDDTP											179	25561	139.28	35238.7
PPP2R1A	p.P179R	11	NLCSDDTRMVR	NLCSDDTPMVR													364.41	605.28
PPP2R1A	p.P179R	11	FRNLCSDDTRM	FRNLCSDDTPM																																									267	173
PPP2R1A	p.P179R	8	LCSDDTRM	LCSDDTPM																																					351	55
HRAS	p.Q61R	11	DTAGREEYSAM	DTAGQEEYSAM									2	2
HRAS	p.Q61R	8	DTAGREEY	DTAGQEEY									39	16
HRAS	p.Q61R	10	TAGREEYSAM	TAGQEEYSAM									207	207																											51	31
HRAS	p.Q61R	8	DILDTAGR	DILDTAGQ													91.2	27681.8
HRAS	p.Q61R	11	CLLDILDTAGR	CLLDILDTAGQ											377	16749	239.06	31068.3
HRAS	p.Q61R	10	ILDTAGREEY	ILDTAGQEEY																	213	284
POLE	p.P286R	9	TTKLPLKFR	TTKLPLKFP											27	21154	17.46	25040.3
POLE	p.P286R	10	ETTKLPLKFR	ETTKLPLKFP													71.99	26589.4
POLE	p.P286R	11	KFRDAETDQIM	KFPDAETDQIM																																									395	1102
POLE	p.P286R	10	KFRDAETDQI	KFPDAETDQI
POLE	p.P286R	8	LPLKFRDA	LPLKFPDA																																	20	13
POLE	p.P286R	9	LPLKFRDAE	LPLKFPDAE																																	74	116
POLE	p.P286R	10	LPLKFRDAET	LPLKFPDAET																																	99	111
POLE	p.P286R	11	LPLKFRDAETD	LPLKFPDAETD																																	436	541
POLE	p.V411L	10	WLKRDSYLPV	WVKRDSYLPV	209	3689
POLE	p.V411L	11	RWLKRDSYLPV	RWVKRDSYLPV
POLE	p.V411L	9	HMDCLRWLK	HMDCLRWVK					50	178					166	317	170.32	330.28
POLE	p.V411L	11	CIHMDCLRWLK	CIHMDCLRWVK					340	621
POLE	p.V411L	9	RWLKRDSYL	RWVKRDSYL
POLE	p.V411L	11	DCLRWLKRDSY	DCLRWVKRDSY									428	1036
POLE	p.V411L	10	HMDCLRWLKR	HMDCLRWVKR											52	31	84.52	53.22
POLE	p.V411L	9	IHMDCLRWL	IHMDCLRWV																																					300	6676
POLE	p.V411L	10	LRWLKRDSYL	LRWVKRDSYL																																									489	920
ERBB3	p.V104M	11	MVRGTQVYDGK	VVRGTQVYDGK											403	1526	483.28	4765.92
ERBB3	p.V104M	8	MVRGTQVY	VVRGTQVY																	40	82	24	628
ERBB3	p.V104M	10	STLPLPNLRM	STLPLPNLRV
ERBB3	p.V104M	11	FSTLPLPNLRM	FSTLPLPNLRV																																					24	959	216.38	1707.51
ERBB3	p.V104M	11	TLPLPNLRMVR	TLPLPNLRVVR													302.4	353.38
ERBB3	p.V104M	11	NLRMVRGTQVY	NLRVVRGTQVY																	79	106
ERBB3	p.V104M	10	LRMVRGTQVY	LRVVRGTQVY																	260	869
ERBB3	p.V104M	8	LPLPNLRM	LPLPNLRV																			23	2458																	304	7060
ERBB3	p.V104M	9	TLPLPNLRM	TLPLPNLRV
ERBB3	p.V104M	9	LPLPNLRMV	LPLPNLRVV															222	60													153	166			45	31
ERBB3	p.V104M	11	LPLPNLRMVRG	LPLPNLRVVRG																																	133	163
ERBB3	p.V104M	9	LPNLRMVRG	LPNLRVVRG																																	154	272
FGFR2	p.S252W	10	TYHLDVVERW	TYHLDVVERS							472	19758
FGFR2	p.S252W	8	DVVERWPH	DVVERSPH									247	193
FGFR2	p.S252W	11	DVVERWPHRPI	DVVERSPHRPI									89	167
FGFR2	p.S252W	9	DVVERWPHR	DVVERSPHR													37.24	126.48
FGFR2	p.S252W	8	VVERWPHR	VVERSPHR											65	323	224.01	896.37
FGFR2	p.S252W	11	HLDVVERWPHR	HLDVVERSPHR											385	863	425.52	734.58
FGFR2	p.S252W	9	ERWPHRPIL	ERSPHRPIL																																									59	127
FGFR2	p.S252W	11	WPHRPILQAGL	SPHRPILQAGL															22	17			379	6514
FGFR2	p.S252W	10	VERWPHRPIL	VERSPHRPIL																					320	258
FGFR2	p.S252W	9	VERWPHRPI	VERSPHRPI																					355	318
FGFR2	p.S252W	8	RWPHRPIL	RSPHRPIL
FGFR2	p.S252W	8	ERWPHRPI	ERSPHRPI																																									260	789
FGFR2	p.S252W	9	WPHRPILQA	SPHRPILQA															69	52																	18	669
EGFR	p.L858R	9	KITDFGRAK	KITDFGLAK					71	18
EGFR	p.L858R	8	ITDFGRAK	ITDFGLAK					96	29
EGFR	p.L858R	9	HVKITDFGR	HVKITDFGL											12	3637	10.68	8466.88
EGFR	p.L858R	11	HVKITDFGRAK	HVKITDFGLAK											305	296	498.12	443.76
EGFR	p.L858R	11	PQHVKITDFGR	PQHVKITDFGL											389	18100
EGFR	p.L858R	11	VKITDFGRAKL	VKITDFGLAKL																																					211	196
EGFR	p.A289V	8	YSFGVTCV	YSFGATCV			49	61																																	113	53	74.88	45.4			444.12	390.37	27.94
EGFR	p.A289V	9	KYSFGVTCV	KYSFGATCV							470	878
EGFR	p.A289V	9	YSFGVTCVK	YSFGATCVK					21	36
EGFR	p.A289V	10	YSFGVTCVKK	YSFGATCVKK					31	29
EGFR	p.A289V	10	KYSFGVTCVK	KYSFGATCVK											169	325
EGFR	p.A289V	11	KYSFGVTCVKK	KYSFGATCVKK											259	425
EGFR	p.A289V	9	VTCVKKCPR	ATCVKKCPR													133.13	247.61
EGFR	p.G598V	10	VVMGENNTLV	GVMGENNTLV	75	88
EGFR	p.G598V	9	VVMGENNTL	GVMGENNTL			111	314																																			128.14	667.61
EGFR	p.G598V	10	AVVMGENNTL	AGVMGENNTL																																							322.14	2706.68
EGFR	p.G598V	11	HCVKTCPAVVM	HCVKTCPAGVM																																					343	353
EGFR	p.G598V	8	KTCPAVVM	KTCPAGVM																	356	358
EGFR	p.G598V	11	PAVVMGENNTL	PAGVMGENNTL																																					14	1036
EGFR	p.G598V	11	GPHCVKTCPAV	GPHCVKTCPAG															175	17673
EGFR	p.G598V	11	CPAVVMGENNT	CPAGVMGENNT																																	67	60
EGFR	p.G598V	9	CPAVVMGEN	CPAGVMGEN																																	374	317
EGFR	p.R222C	9	AQQCSGCCR	AQQCSGRCR											216	699
EGFR	p.R222C	10	CAQQCSGCCR	CAQQCSGRCR											220	276
EGFR	p.R222C	8	QQCSGCCR	QQCSGRCR											343	387
CTNNB1	p.S37F	10	YLDSGIHFGA	YLDSGIHSGA	7	31	30	102
CTNNB1	p.S37F	9	YLDSGIHFG	YLDSGIHSG	69	185	173	354
CTNNB1	p.S37F	9	SYLDSGIHF	SYLDSGIHS							416	22488																																	182	9330
CTNNB1	p.S37F	11	QQSYLDSGIHF	QQSYLDSGIHS																	23	5143
CTNNB1	p.S37F	10	QSYLDSGIHF	QSYLDSGIHS																	112	17736
CTNNB1	p.S37F	8	YLDSGIHF	YLDSGIHS																	198	17445																									398.41	7348.36
CTNNB1	p.S37F	10	FGATTTAPSL	SGATTTAPSL																																					11	1397	20.4	649.38					187.66
CTNNB1	p.S37F	11	HFGATTTAPSL	HSGATTTAPSL
CTNNB1	p.S45P	8	ATTTAPPL	ATTTAPSL																																					137	459	343.95	500.45
CTNNB1	p.S45P	9	TTAPPLSGK	TTAPSLSGK					19	19
CTNNB1	p.S45P	10	TTTAPPLSGK	TTTAPSLSGK					30	25
CTNNB1	p.S45P	11	ATTTAPPLSGK	ATTTAPSLSGK					143	122
CTNNB1	p.S45P	11	HSGATTTAPPL	HSGATTTAPSL																																							283.57	472.46
CTNNB1	p.S45P	10	SGATTTAPPL	SGATTTAPSL																																					411	1397	381.53	649.38
CTNNB1	p.S45P	9	GATTTAPPL	GATTTAPSL																																					8	18	161.65	328.35
CTNNB1	p.S33C	10	YLDCGIHSGA	YLDSGIHSGA	36	31	84	102
CTNNB1	p.S33C	9	YLDCGIHSG	YLDSGIHSG	274	185	311	354
CTNNB1	p.S33C	8	YLDCGIHS	YLDSGIHS			329	447
CTNNB1	p.S33C	9	QQSYLDCGI	QQSYLDSGI			361	506
CTNNB1	p.S33C	10	QQQSYLDCGI	QQQSYLDSGI			444	462
CTNNB1	p.S33C	11	SYLDCGIHSGA	SYLDSGIHSGA
CTNNB1	p.S33C	8	QSYLDCGI	QSYLDSGI
CTNNB1	p.S33F	10	YLDFGIHSGA	YLDSGIHSGA	38	31	147	102
CTNNB1	p.S33F	9	YLDFGIHSG	YLDSGIHSG	390	185
CTNNB1	p.S33F	10	QQQSYLDFGI	QQQSYLDSGI			94	462
CTNNB1	p.S33F	9	QQSYLDFGI	QQSYLDSGI			47	506
CTNNB1	p.S33F	10	HWQQQSYLDF	HWQQQSYLDS							151	27030																																	306	19751
CTNNB1	p.S33F	9	WQQQSYLDF	WQQQSYLDS							399	32147									39	9055
CTNNB1	p.S33F	8	QQQSYLDF	QQQSYLDS																	78	14364
CTNNB1	p.S33F	9	FGIHSGATT	SGIHSGATT																																					268	13975
CTNNB1	p.S33F	10	FGIHSGATTT	SGIHSGATTT																																					329	14077
CTNNB1	p.S33F	11	FGIHSGATTTA	SGIHSGATTTA																																					404	15551	377.89	5607.28					375.54
CTNNB1	p.S33F	11	SYLDFGIHSGA	SYLDSGIHSGA
CTNNB1	p.S33F	11	SHWQQQSYLDF	SHWQQQSYLDS																																									373	22734
CTNNB1	p.D32G	10	YLGSGIHSGA	YLDSGIHSGA	60	31	271	102
CTNNB1	p.D32G	10	QQQSYLGSGI	QQQSYLDSGI			435	462
CTNNB1	p.D32G	11	WQQQSYLGSGI	WQQQSYLDSGI																	292	591
CTNNB1	p.D32G	8	QSYLGSGI	QSYLDSGI
CTNNB1	p.D32G	11	SYLGSGIHSGA	SYLDSGIHSGA
SMAD4	p.R361H	10	YVDPSGGDHF	YVDPSGGDRF																	423	2268																			374	447
SMAD4	p.R361H	9	GDHFCLGQL	GDRFCLGQL																					255	1290
SMAD4	p.R361H	11	GYVDPSGGDHF	GYVDPSGGDRF
SMAD4	p.R361H	8	DPSGGDHF	DPSGGDRF																			280	213
SMAD4	p.R361C	10	YVDPSGGDCF	YVDPSGGDRF																																					270	447	384.07	503.26
SMAD4	p.R361C	11	GYVDPSGGDCF	GYVDPSGGDRF																																									377	474
SMAD4	p.R361C	8	DPSGGDCF	DPSGGDRF																			53	213
RAC1	p.P29S	11	NAFSGEYIPTV	NAFPGEYIPTV																																							222.38	160.91					418.06
RAC1	p.P29S	10	AFSGEYIPTV	AFPGEYIPTV
RAC1	p.P29S	8	NAFSGEYI	NAFPGEYI																																					362	137
RAC1	p.P29S	11	YTTNAFSGEYI	YTTNAFPGEYI																																					86	73							151.83
RAC1	p.P29S	10	TTNAFSGEYI	TTNAFPGEYI
RAC1	p.P29S	9	TTNAFSGEY	TTNAFPGEY					84	194			71	137							122	1348	110	369																									398.57
RAC1	p.P29S	10	YTTNAFSGEY	YTTNAFPGEY									15	26							88	102	407	291																									55.93
RAC1	p.P29S	11	AFSGEYIPTVF	AFPGEYIPTVF							258	175
RAC1	p.P29S	10	FSGEYIPTVF	FPGEYIPTVF									350	2008							86	2174									332	11422																	93.87
RAC1	p.P29S	9	FSGEYIPTV	FPGEYIPTV																																													234.96
RAC1	p.P29S	11	SYTTNAFSGEY	SYTTNAFPGEY
MAPK1	p.E322K	10	QYYDPSDKPI	QYYDPSDEPI																																					500	515			206	182
MAPK1	p.E322K	9	YYDPSDKPI	YYDPSDEPI																																									423	339
MAPK1	p.E322K	11	QYYDPSDKPIA	QYYDPSDEPIA
MAPK1	p.E322K	10	YYDPSDKPIA	YYDPSDEPIA
MAPK1	p.E322K	8	KPIAEAPF	EPIAEAPF																			31	10
MAPK1	p.E322K	10	KPIAEAPFKF	EPIAEAPFKF																			190	86
GNAS	p.R201C	11	CVLTSGIFETK	RVLTSGIFETK					122	44
GNAS	p.R201C	8	CVLTSGIF	RVLTSGIF									309	3357									485	1495
GNAS	p.R201H	11	LLRCHVLTSGI	LLRCRVLTSGI																	398	728
GNAS	p.R201H	11	HVLTSGIFETK	RVLTSGIFETK					78	44
GNAS	p.R201H	8	HVLTSGIF	RVLTSGIF									67	3357									110	1495
IDH2	p.R172K	9	WTKPITIGK	WTKPITIGR					186	4752
IDH2	p.R172K	10	KPITIGKHAH	KPITIGRHAH															427	176
IDH2	p.R172K	9	KPITIGKHA	KPITIGRHA																																	363	427
IDH2	p.R140Q	9	IQNILGGTV	IRNILGGTV			296	17951
IDH2	p.R140Q	10	TIQNILGGTV	TIRNILGGTV			382	1304
IDH2	p.R140Q	11	TIQNILGGTVF	TIRNILGGTVF																	153	105
IDH2	p.R140Q	11	IQNILGGTVFR	IRNILGGTVFR											17	813
IDH2	p.R140Q	10	IQNILGGTVF	IRNILGGTVF																	9	756
IDH2	p.R140Q	9	QNILGGTVF	RNILGGTVF																	321	92
IDH2	p.R140Q	10	SPNGTIQNIL	SPNGTIRNIL															72	24
IDH2	p.R140Q	11	KSPNGTIQNIL	KSPNGTIRNIL
IDH2	p.R140Q	10	QNILGGTVFR	RNILGGTVFR													195.37	488.27
IDH2	p.R140Q	9	SPNGTIQNI	SPNGTIRNI															360	138
C3orf70	p.S6L	11	AALPASERGWK	AASPASERGWK					274	285
C3orf70	p.S6L	10	SAAALPASER	SAAASPASER													118.71	222.31
C3orf70	p.S6L	8	AALPASER	AASPASER											282	614
CDKN2A	p.H83Y	8	ATLTRPVY	ATLTRPVH					322	2308
CDKN2A	p.H83Y	9	VYDAAREGF	VHDAAREGF
CDKN2A	p.H83Y	10	VYDAAREGFL	VHDAAREGFL
CDKN2A	p.H83Y	10	LTRPVYDAAR	LTRPVHDAAR											22	31	35.93	34.3
CDKN2A	p.H83Y	11	TLTRPVYDAAR	TLTRPVHDAAR											109	135	74.17	87.6
CDKN2A	p.H83Y	11	PVYDAAREGFL	PVHDAAREGFL																																					49	1987
CDKN2A	p.H83Y	9	YDAAREGFL	HDAAREGFL																																					184	7875
CDKN2A	p.H83Y	11	RPVYDAAREGF	RPVHDAAREGF															89	126			246	326
CDKN2A	p.H83Y	10	DPATLTRPVY	DPATLTRPVH																			211	3164
CDKN2A	p.P114L	9	LLVDLAEEL	LPVDLAEEL	23	19904	15	5834
CDKN2A	p.P114L	10	RLLVDLAEEL	RLPVDLAEEL	120	998	143	783
CDKN2A	p.P114L	8	LVDLAEEL	PVDLAEEL			331	12259
CDKN2A	p.P114L	10	DVRDAWGRLL	DVRDAWGRLP									307	14255
CDKN2A	p.P114L	11	LDVRDAWGRLL	LDVRDAWGRLP																																					472	30915
TRIM49C	p.S327R	10	FTATPRRFLA	FTATPRSFLA			279	89																																									392.25
TRIM49C	p.S327R	10	RFLAWGVQTF	SFLAWGVQTF							35	104									226	763
TRIM49C	p.S327R	10	PYFTATPRRF	PYFTATPRSF							64	58
TRIM49C	p.S327R	9	YFTATPRRF	YFTATPRSF							121	154																																	179	206
TRIM49C	p.S327R	9	ATPRRFLAW	ATPRSFLAW									92	169
TRIM49C	p.S327R	8	FTATPRRF	FTATPRSF									76	26																											101	48	243.86	41.53					53.08
TRIM49C	p.S327R	11	FTATPRRFLAW	FTATPRSFLAW									108	100																																			297.68
TRIM49C	p.S327R	9	FTATPRRFL	FTATPRSFL																																					5	5	107.75	41.54					56.72
TRIM49C	p.S327R	11	DVPYFTATPRR	DVPYFTATPRS													171.07	20529.1
TRIM49C	p.S327R	8	YFTATPRR	YFTATPRS											439	20854	106.78	26064.2
TRIM49C	p.S327R	11	RRFLAWGVQTF	RSFLAWGVQTF																																									95	2347
TRIM49C	p.S327R	8	TATPRRFL	TATPRSFL																																					6	4
TRIM49C	p.S327R	10	YFTATPRRFL	YFTATPRSFL																																					144	141			211	279
TRIM49C	p.S327R	11	VPYFTATPRRF	VPYFTATPRSF															185	38			78	27
TRIM49C	p.S327R	11	PYFTATPRRFL	PYFTATPRSFL
TRIM49C	p.S327R	10	TPRRFLAWGV	TPRSFLAWGV															116	171																	474	236
TRIM49C	p.S327R	11	YFTATPRRFLA	YFTATPRSFLA
RXRA	p.S427F	11	LLLRLPALRFI	LLLRLPALRSI	171	233
RXRA	p.S427F	10	RLPALRFIGL	RLPALRSIGL	245	622	145	698
RXRA	p.S427F	10	FIGLKCLEHL	SIGLKCLEHL	354	2349	189	1106
RXRA	p.S427F	8	RLPALRFI	RLPALRSI			266	799
RXRA	p.S427F	11	LRLPALRFIGL	LRLPALRSIGL																																					355	364			279	255
RXRA	p.S427F	8	ALRFIGLK	ALRSIGLK					288	460
RXRA	p.S427F	11	RLPALRFIGLK	RLPALRSIGLK											242	617
RXRA	p.S427F	11	RFIGLKCLEHL	RSIGLKCLEHL
RXRA	p.S427F	9	LLRLPALRF	LLRLPALRS																	108	16498
RXRA	p.S427F	10	LLLRLPALRF	LLLRLPALRS																	282	22536
RXRA	p.S427F	8	PALRFIGL	PALRSIGL																																					312	139
RXRA	p.S427F	9	LPALRFIGL	LPALRSIGL															25	22			318	98																	439	554
RXRA	p.S427F	11	PALRFIGLKCL	PALRSIGLKCL																																					440	150
RXRA	p.S427F	8	RFIGLKCL	RSIGLKCL
RXRA	p.S427F	8	LPALRFIG	LPALRSIG																																	13	71
RXRA	p.S427F	11	LPALRFIGLKC	LPALRSIGLKC																																	63	191
RXRA	p.S427F	8	LRLPALRF	LRLPALRS																																									177	14075
MAP2K1	p.P124S	10	VLHECNSSYI	VLHECNSPYI	80	37
MAP2K1	p.P124S	11	VLHECNSSYIV	VLHECNSPYIV	95	79
MAP2K1	p.P124S	10	SSYIVGFYGA	SPYIVGFYGA			141	1815
MAP2K1	p.P124S	9	SYIVGFYGA	PYIVGFYGA			390	10558
MAP2K1	p.P124S	11	QVLHECNSSYI	QVLHECNSPYI
MAP2K1	p.P124S	8	SSYIVGFY	SPYIVGFY					33	10234											135	8659
MAP2K1	p.P124S	10	SYIVGFYGAF	PYIVGFYGAF							79	156	230	566																															190	1265
MAP2K1	p.P124S	11	SYIVGFYGAFY	PYIVGFYGAFY
MAP2K1	p.P124S	9	NSSYIVGFY	NSPYIVGFY									123	205
MAP2K1	p.P124S	10	ECNSSYIVGF	ECNSPYIVGF									17	20
MAP2K1	p.P124S	11	ECNSSYIVGFY	ECNSPYIVGFY									27	29
MAP2K1	p.P124S	8	NSSYIVGF	NSPYIVGF									241	415
MAP2K1	p.P124S	10	QVLHECNSSY	QVLHECNSPY									315	592							70	80
MAP2K1	p.P124S	11	SSYIVGFYGAF	SPYIVGFYGAF																	54	8377																			127	848
MAP2K1	p.P124S	11	LQVLHECNSSY	LQVLHECNSPY																	34	36
MAP2K1	p.P124S	9	VLHECNSSY	VLHECNSPY																	59	58	180	48
MAP2K1	p.P124S	11	HECNSSYIVGF	HECNSPYIVGF																					63	79			80	124
MAP2K1	p.P124S	9	HECNSSYIV	HECNSPYIV																					20	27	392.03	908.81
MAP2K1	p.P124S	8	HECNSSYI	HECNSPYI																					114	83
MAP2K1	p.P124S	9	LHECNSSYI	LHECNSPYI
PCBP1	p.L100Q	10	AASRPPVTQR	AASRPPVTLR											457	239
PCBP1	p.L100Q	9	ASRPPVTQR	ASRPPVTLR											18	16	469.81	269.99
PCBP1	p.L100Q	11	TAASRPPVTQR	TAASRPPVTLR											140	124	74.64	37.95
PCBP1	p.L100Q	9	SRPPVTQRL	SRPPVTLRL																																									62	63
PCBP1	p.L100Q	11	SRPPVTQRLVV	SRPPVTLRLVV																																									497	490
PCBP1	p.L100Q	11	AASRPPVTQRL	AASRPPVTLRL																																					25	34	187.3	142.76
PCBP1	p.L100Q	10	SRPPVTQRLV	SRPPVTLRLV
PCBP1	p.L100Q	10	RPPVTQRLVV	RPPVTLRLVV															36	34
PCBP1	p.L100Q	11	PPVTQRLVVPA	PPVTLRLVVPA																																	159	70
KLHDC7A	p.E635K	9	KIFVTGGSL	EIFVTGGSL																	328	2895
KLHDC7A	p.E635K	9	HTATVRAKK	HTATVRAKE					28	15540					115	6088	69.98	8158.95
KLHDC7A	p.E635K	10	KIFVTGGSLR	EIFVTGGSLR					270	3774					25	956	296.59	32.13
KLHDC7A	p.E635K	11	KIFVTGGSLRF	EIFVTGGSLRF																	51	260
KLHDC7A	p.E635K	10	TATVRAKKIF	TATVRAKEIF																																					205	221
KLHDC7A	p.E635K	9	TATVRAKKI	TATVRAKEI																																					232	210
ZNF878	p.R415Q	9	HIQTHTGEK	HIRTHTGEK					133	2983
ZNF878	p.R415Q	11	HIQTHTGEKPY	HIRTHTGEKPY																	229	143	224	196
ZNF878	p.R415Q	10	IQTHTGEKPY	IRTHTGEKPY																	41	5315
ZNF878	p.R415Q	8	LQKHIQTH	LQKHIRTH																	446	616
SF3B1	p.R625H	9	NMDEYVHNT	NMDEYVRNT	74	1578	171	2882
SF3B1	p.R625H	8	YVHNTTAR	YVRNTTAR											65	39	37.02	39.22
SF3B1	p.R625H	11	EYVHNTTARAF	EYVRNTTARAF									136	76																															387	441
SF3B1	p.R625H	10	YVHNTTARAF	YVRNTTARAF									55	357							15	17	163	606																	159	1304	30.2	127.5
SF3B1	p.R625H	9	EYVHNTTAR	EYVRNTTAR													112.59	111.37
SF3B1	p.R625H	11	YVHNTTARAFA	YVRNTTARAFA																																													382.27
SF3B1	p.R625C	9	NMDEYVCNT	NMDEYVRNT	161	1578	358	2882
SF3B1	p.R625C	9	YVCNTTARA	YVRNTTARA			500	2533
SF3B1	p.R625C	8	YVCNTTAR	YVRNTTAR					485	7170					77	39	47.59	39.22
SF3B1	p.R625C	11	EYVCNTTARAF	EYVRNTTARAF									48	76																															403	441
SF3B1	p.R625C	10	YVCNTTARAF	YVRNTTARAF									141	357							33	17	486	606																	246	1304	200.53	127.5
SF3B1	p.R625C	9	EYVCNTTAR	EYVRNTTAR													104.85	111.37
SPOP	p.M117V	9	VESQRAYRF	MESQRAYRF																									97	26
SPOP	p.M117V	11	ETKAVESQRAY	ETKAMESQRAY									19	13
SPOP	p.M117V	9	KAVESQRAY	KAMESQRAY																	216	76	25	17																	119	163
SPOP	p.M117V	10	KAVESQRAYR	KAMESQRAYR											21	8	243.66	100
SPOP	p.M117V	9	ETKAVESQR	ETKAMESQR											234	301	20.59	30.8
SPOP	p.M117V	11	KAVESQRAYRF	KAMESQRAYRF																																					117	169	221.73	92.64
SPOP	p.W131G	9	FVQGKDGGF	FVQGKDWGF									9	61
SPOP	p.W131G	8	GGFKKFIR	WGFKKFIR											49	191
SPOP	p.W131G	10	KDGGFKKFIR	KDWGFKKFIR											266	56
SPOP	p.W131G	8	VQGKDGGF	VQGKDWGF																	82	242
SPOP	p.W131G	11	VQGKDGGFKKF	VQGKDWGFKKF																	263	601
SPOP	p.W131G	11	YRFVQGKDGGF	YRFVQGKDWGF																																									156	135
HDAC4	p.F746L	9	SLASVLVRL	SLASVFVRL	19	23	103	54
HDAC4	p.F746L	11	KLLGSLASVLV	KLLGSLASVFV	21	19	95	109
HDAC4	p.F746L	10	KLLGSLASVL	KLLGSLASVF	58	2529	104	1737
HDAC4	p.F746L	10	LLGSLASVLV	LLGSLASVFV	71	38	232	137
HDAC4	p.F746L	10	VLVRLPCGGV	VFVRLPCGGV			242	4318
HDAC4	p.F746L	8	GSLASVLV	GSLASVFV			429	115
HDAC4	p.F746L	9	GSLASVLVR	GSLASVFVR					69	34					186	22
HDAC4	p.F746L	8	SLASVLVR	SLASVFVR					192	73					167	26	216.67	35.79
HDAC4	p.F746L	8	LASVLVRL	LASVFVRL																																					18	14	132.27	110.24
HDAC4	p.F746L	8	LGSLASVL	LGSLASVF																																					273	5766
HDAC4	p.F746L	10	GSLASVLVRL	GSLASVFVRL																																					326	180
RQCD1	p.P131L	11	RLFEYLRLTSL	RPFEYLRLTSL	40	6043															173	15303																							434	2576			365.3
RQCD1	p.P131L	9	RLFEYLRLT	RPFEYLRLT	56	14874	148	12692
RQCD1	p.P131L	8	RLFEYLRL	RPFEYLRL	147	18124	47	7953																																					408	2308
RQCD1	p.P131L	10	FLHTVSKTRL	FLHTVSKTRP	182	14328																																			43	30417	254.67	30598.6
RQCD1	p.P131L	8	KTRLFEYL	KTRPFEYL											348	150
RQCD1	p.P131L	10	TVSKTRLFEY	TVSKTRPFEY					108	195			287	2027							127	161
RQCD1	p.P131L	9	KTRLFEYLR	KTRPFEYLR					265	121					4	4	58.65	61.36
RQCD1	p.P131L	11	HTVSKTRLFEY	HTVSKTRPFEY									3	14									230	124																									366.01
RQCD1	p.P131L	11	VSKTRLFEYLR	VSKTRPFEYLR											6	7	50.5	64.14
RQCD1	p.P131L	9	HTVSKTRLF	HTVSKTRPF									2	3																																			325.35
RQCD1	p.P131L	8	TVSKTRLF	TVSKTRPF									190	447
RQCD1	p.P131L	8	HTVSKTRL	HTVSKTRP									339	16503																											100	32197
RQCD1	p.P131L	11	FLHTVSKTRLF	FLHTVSKTRPF																	117	31																					442.4	77.52	333	176			188.17
RQCD1	p.P131L	10	SKTRLFEYLR	SKTRPFEYLR											254	369
RQCD1	p.P131L	11	TVSKTRLFEYL	TVSKTRPFEYL
RQCD1	p.P131L	11	PFLHTVSKTRL	PFLHTVSKTRP
RQCD1	p.P131L	9	LHTVSKTRL	LHTVSKTRP
RQCD1	p.P131L	10	LFEYLRLTSL	PFEYLRLTSL
SLC27A5	p.T554I	11	FLYFRDRLGDI	FLYFRDRLGDT	453	4525																																			61	3969
SLC27A5	p.T554I	9	RLGDIFRWK	RLGDTFRWK					238	421					189	427
SLC27A5	p.T554I	11	LYFRDRLGDIF	LYFRDRLGDTF																																									147	152
SLC27A5	p.T554I	10	LYFRDRLGDI	LYFRDRLGDT
SLC27A5	p.T554I	10	YFRDRLGDIF	YFRDRLGDTF																																									30	30
SLC27A5	p.T554I	11	YFRDRLGDIFR	YFRDRLGDTFR											44	39	40.58	38.38
SLC27A5	p.T554I	9	YFRDRLGDI	YFRDRLGDT																																									139	1377
OR11H1	p.G79E	10	YMFLENFSFL	YMFLGNFSFL	7	7	27	25													214	116																			37	21	98.02	46.29	338	448			291.41
OR11H1	p.G79E	10	FLENFSFLEI	FLGNFSFLEI	14	9	32	28
OR11H1	p.G79E	9	YMFLENFSF	YMFLGNFSF	107	56	211	71			155	171									24	22	92	54																			245.97	63.39	162	203
OR11H1	p.G79E	8	FLENFSFL	FLGNFSFL	224	56	32	26																																	201	235
OR11H1	p.G79E	11	MFLENFSFLEI	MFLGNFSFLEI	271	604	229	658			236	309
OR11H1	p.G79E	9	MFLENFSFL	MFLGNFSFL			31	102			458	631																													145	56
OR11H1	p.G79E	8	MFLENFSF	MFLGNFSF																			61	126																					335	496
OR11H1	p.G79E	11	MYMFLENFSFL	MYMFLGNFSFL							47	38																													310	113
OR11H1	p.G79E	10	MYMFLENFSF	MYMFLGNFSF							13	11																																	306	367
OR11H1	p.G79E	8	MYMFLENF	MYMFLGNF							283	399																																	499	623
OR11H1	p.G79E	11	PMYMFLENFSF	PMYMFLGNFSF
OR11H1	p.G79E	11	HTPMYMFLENF	HTPMYMFLGNF									6	3
OR11H1	p.G79E	10	TPMYMFLENF	TPMYMFLGNF															353	184			55	73
OR11H1	p.G79E	11	LENFSFLEIWY	LGNFSFLEIWY																									40	29062
OR11H1	p.G79E	9	LENFSFLEI	LGNFSFLEI																					23	20030	264.97	26433.2	437	41762
OR11H1	p.G79E	10	LENFSFLEIW	LGNFSFLEIW																									71	26197
OR11H1	p.G79E	11	TPMYMFLENFS	TPMYMFLGNFS																																	139	88
OR11H1	p.G79E	9	TPMYMFLEN	TPMYMFLGN																																	168	159
PPP6C	p.R264C	10	CYCCGNIASI	CYRCGNIASI							480	957
PPP6C	p.R264C	9	NYCYCCGNI	NYCYRCGNI
PPP6C	p.R264C	11	YCYCCGNIASI	YCYRCGNIASI																																					27	23
PPP6C	p.R264C	8	YCYCCGNI	YCYRCGNI																																					144	124
PPP6C	p.R264C	9	YCCGNIASI	YRCGNIASI																																					479	3066
PPP6C	p.R264C	11	CYCCGNIASIM	CYRCGNIASIM
PPP6C	p.R264C	11	APNYCYCCGNI	APNYCYRCGNI															233	87
PPP6C	p.R264C	9	APNYCYCCG	APNYCYRCG																																	424	2975
SPTLC3	p.R97K	11	AAVEKKEQKDF	AAVERKEQKDF																																					33	37
SOX17	p.S403I	9	VVSDAISAV	VVSDASSAV	104	341	9	18																																	412	127	151.67	79.78					64.88
SOX17	p.S403I	10	SVVSDAISAV	SVVSDASSAV	409	1509	14	31					157	467																													141.39	119.07					140.73
SOX17	p.S403I	9	SVVSDAISA	SVVSDASSA			116	302
SOX17	p.S403I	8	VVSDAISA	VVSDASSA			118	323
SOX17	p.S403I	8	VSDAISAV	VSDASSAV			154	315																																							494.18	448.52
SOX17	p.S403I	10	VSDAISAVYY	VSDASSAVYY					349	319											239	142
SOX17	p.S403I	10	VVSDAISAVY	VVSDASSAVY					422	464			112	297							16	12	377	231																									212.83
SOX17	p.S403I	11	VVSDAISAVYY	VVSDASSAVYY									365	1042							151	101	84	32																									465.84
SOX17	p.S403I	11	DAISAVYYCNY	DASSAVYYCNY									12	261									59	87
SOX17	p.S403I	11	SVVSDAISAVY	SVVSDASSAVY									11	5							54	39	11	11
SOX17	p.S403I	8	DAISAVYY	DASSAVYY									46	799									14	20
SOX17	p.S403I	9	ISAVYYCNY	SSAVYYCNY																	176	153
SOX17	p.S403I	9	VSDAISAVY	VSDASSAVY																	498	189	124	78
SOX17	p.S403I	11	GAISSVVSDAI	GAISSVVSDAS																																					20	2465	247.45	17404.7
SOX17	p.S403I	11	SSVVSDAISAV	SSVVSDASSAV																																							304.7	208.56					247.82
GIMAP8	p.E654K	9	MSQAKKLLK	MSQAEKLLK					30	27					221	1246
GIMAP8	p.E654K	8	SQAKKLLK	SQAEKLLK					37	34
GIMAP8	p.E654K	9	NVQEMSQAK	NVQEMSQAE					294	20891
GIMAP8	p.E654K	10	EMSQAKKLLK	EMSQAEKLLK					460	456
GIMAP8	p.E654K	10	QEMSQAKKLL	QEMSQAEKLL																					320	343			157	229
GIMAP8	p.E654K	9	QEMSQAKKL	QEMSQAEKL																									49	118
PCDH19	p.E530K	10	KAFKFKVLAK	KAFEFKVLAK					33	32					51	87
PCDH19	p.E530K	8	QTKAFKFK	QTKAFEFK					61	39					46	64	180.97	150.81
PCDH19	p.E530K	9	AFKFKVLAK	AFEFKVLAK											240	3257
PCDH19	p.E530K	11	SFNHEQTKAFK	SFNHEQTKAFE											144	6880
PCDH19	p.E530K	9	TKAFKFKVL	TKAFEFKVL																																					312	424
PCDH19	p.E530K	11	HEQTKAFKFKV	HEQTKAFEFKV																					168	116
PCDH19	p.E530K	9	HEQTKAFKF	HEQTKAFEF																					331	109			93	120
PCDH19	p.E530K	8	KAFKFKVL	KAFEFKVL																																					40	34	218.49	95.17
RIMS4	p.V85L	8	LNYGGLCL	LNYGGVCL																																					27	18
RIMS4	p.V85L	9	LCLASDAQF	VCLASDAQF																			488	1322
PPP1R9A	p.R24Q	8	YQTEFQAL	YRTEFQAL			5	2489													348	18510																					89.43	1468.17
PPP1R9A	p.R24Q	10	NAYQTEFQAL	NAYRTEFQAL																																					7	9	43.21	62.79
PPP1R9A	p.R24Q	9	YQTEFQALK	YRTEFQALK					110	15256
PPP1R9A	p.R24Q	8	QTEFQALK	RTEFQALK					180	42
PPP1R9A	p.R24Q	11	NAYQTEFQALK	NAYRTEFQALK					429	344
PPP1R9A	p.R24Q	9	AYQTEFQAL	AYRTEFQAL							241	1008																																	289	177
PPP1R9A	p.R24Q	11	SPHRNAYQTEF	SPHRNAYRTEF															30	19			71	98
PPP1R9A	p.R24Q	9	HRNAYQTEF	HRNAYRTEF																																									57	67
PPP1R9A	p.R24Q	9	SPHRNAYQT	SPHRNAYRT															374	712
CNTNAP2	p.G362E	10	NVENLSFSCV	NVGNLSFSCV			447	315
CNTNAP2	p.G362E	8	SNVENLSF	SNVGNLSF									462	733
CNTNAP2	p.G362E	9	VENLSFSCV	VGNLSFSCV																					75	32661
CNTNAP2	p.G362E	8	VENLSFSC	VGNLSFSC																					80	33287
CNTNAP2	p.G362E	10	EPSNVENLSF	EPSNVGNLSF																			439	321
ASXL3	p.P1370S	8	FSSEKIAI	FPSEKIAI			353	7439																																	82	647	109.92	563.53					117.72
ASXL3	p.P1370S	10	GINNRFSSEK	GINNRFPSEK					32	45
ASXL3	p.P1370S	9	RFSSEKIAI	RFPSEKIAI
OR2A5	p.S71L	10	HLAIIDILYA	HLAIIDISYA	114	220
OR2A5	p.S71L	8	ILYASNNV	ISYASNNV	168	8699	26	728
OR2A5	p.S71L	8	AIIDILYA	AIIDISYA	377	1051	9	15
OR2A5	p.S71L	11	FLSHLAIIDIL	FLSHLAIIDIS	410	7741																																			72	27920	302.52	28603.3					468.31
OR2A5	p.S71L	9	AIIDILYAS	AIIDISYAS			70	309
OR2A5	p.S71L	11	ILYASNNVPKM	ISYASNNVPKM																	411	1026
OR2A5	p.S71L	9	LAIIDILYA	LAIIDISYA			290	446																																	425	283
OR2A5	p.S71L	11	LYASNNVPKML	SYASNNVPKML							120	159																													344	2765
OR2A5	p.S71L	10	LYASNNVPKM	SYASNNVPKM																																					338	2952
OR2A5	p.S71L	8	LAIIDILY	LAIIDISY																	488	114	13	7																	97	50
OR2A5	p.S71L	9	HLAIIDILY	HLAIIDISY																			171	69
OR2A5	p.S71L	11	LSHLAIIDILY	LSHLAIIDISY																	335	86	423	143
OR2A5	p.S71L	9	SHLAIIDIL	SHLAIIDIS
OR2A5	p.S71L	10	LSHLAIIDIL	LSHLAIIDIS																																					302	30804
CD1C	p.R89C	10	LLFCFYLFGL	LLFRFYLFGL	6	8	28	44
CD1C	p.R89C	11	ELLFCFYLFGL	ELLFRFYLFGL	87	144
CD1C	p.R89C	8	ELLFCFYL	ELLFRFYL	215	1107	135	309
CD1C	p.R89C	8	LLFCFYLF	LLFRFYLF			363	667													41	49
CD1C	p.R89C	11	SDLELLFCFYL	SDLELLFRFYL																					134	108
CD1C	p.R89C	9	LFCFYLFGL	LFRFYLFGL			458	1437
CD1C	p.R89C	9	LELLFCFYL	LELLFRFYL			370	881																	22	18	482.47	240.94
CD1C	p.R89C	9	ELLFCFYLF	ELLFRFYLF							257	238	421	48
CD1C	p.R89C	10	LELLFCFYLF	LELLFRFYLF																					101	83			58	106
CD1C	p.R89C	11	CFYLFGLTREI	RFYLFGLTREI
CD1C	p.R89C	11	LFCFYLFGLTR	LFRFYLFGLTR											40	23	207.37	108.85
CD1C	p.R89C	10	FCFYLFGLTR	FRFYLFGLTR											387	1325	382.77	1727.81
CD1C	p.R89C	8	LELLFCFY	LELLFRFY																									92	73
CD1C	p.R89C	9	SDLELLFCF	SDLELLFRF																					126	149
CD1C	p.R89C	9	CFYLFGLTR	RFYLFGLTR													144.91	298.52
RGS7	p.R44C	10	CTVKSFLSKI	RTVKSFLSKI									214	2455
RGS7	p.R44C	10	IPICTVKSFL	IPIRTVKSFL															123	63			276	1043																	118	107
RGS7	p.R44C	8	ICTVKSFL	IRTVKSFL																																					252	2046
RGS7	p.R44C	9	IPICTVKSF	IPIRTVKSF															220	102			35	52
RGS7	p.R44C	11	IPICTVKSFLS	IPIRTVKSFLS																																	78	110
RGS7	p.R44C	8	IPICTVKS	IPIRTVKS																																	267	545
MUC16	p.P5119S	11	SSINTEETNVK	PSINTEETNVK					210	4114
MUC16	p.P5119S	9	DTKEIFSSI	DTKEIFPSI									410	941
MUC16	p.P5119S	9	KEIFSSINT	KEIFPSINT																					75	153
MUC16	p.P5119S	11	KEIFSSINTEE	KEIFPSINTEE																					267	397
MUC16	p.P5119S	11	FSSINTEETNV	FPSINTEETNV																																													362.96
TRRAP	p.S722F	9	KLVFGSVFL	KLVFGSVSL	29	48	30	60																																	214	153
TRRAP	p.S722F	10	FLFAAENEQM	SLFAAENEQM	38	312	177	1616																																	35	4019	92.42	974.02					209.96
TRRAP	p.S722F	10	LVFGSVFLFA	LVFGSVSLFA	151	338	34	89
TRRAP	p.S722F	11	KLVFGSVFLFA	KLVFGSVSLFA	151	176	234	495
TRRAP	p.S722F	11	FLFAAENEQML	SLFAAENEQML	173	506																																			16	1797	58.37	575.11			405.62	3041.45	247.75
TRRAP	p.S722F	11	LVFGSVFLFAA	LVFGSVSLFAA	288	623	202	331																													434	849
TRRAP	p.S722F	8	LVFGSVFL	LVFGSVSL			24	60																																	19	13	219.8	34.85
TRRAP	p.S722F	10	KLVFGSVFLF	KLVFGSVSLF																	74	36
TRRAP	p.S722F	9	FGSVFLFAA	FGSVSLFAA			165	384																													325	520
TRRAP	p.S722F	9	LVFGSVFLF	LVFGSVSLF			238	1377					258	35							80	39	53	62																									343.28
TRRAP	p.S722F	8	GSVFLFAA	GSVSLFAA			351	591
TRRAP	p.S722F	8	FGSVFLFA	FGSVSLFA			366	1217
TRRAP	p.S722F	10	FKLVFGSVFL	FKLVFGSVSL																																					48	34
TRRAP	p.S722F	8	KLVFGSVF	KLVFGSVS																	27	7607
TRRAP	p.S722F	8	VFGSVFLF	VFGSVSLF							84	337																																	275	419
TRRAP	p.S722F	10	LFKLVFGSVF	LFKLVFGSVS							343	30677									146	15404
TRRAP	p.S722F	11	KLFKLVFGSVF	KLFKLVFGSVS																	28	4980
TRRAP	p.S722F	11	VFLFAAENEQM	VSLFAAENEQM
TRRAP	p.S722F	11	LFKLVFGSVFL	LFKLVFGSVSL
KIAA2026	p.R574C	9	RICRPCEIK	RIRRPCEIK					68	1577
KIAA2026	p.R574C	10	RICRPCEIKK	RIRRPCEIKK					73	597					422	240
KIAA2026	p.R574C	10	KSNYEIRICR	KSNYEIRIRR					294	282					13	15
KIAA2026	p.R574C	9	SNYEIRICR	SNYEIRIRR											51	41	53.94	31.59
KIAA2026	p.R574C	8	NYEIRICR	NYEIRIRR											278	263	231.44	199.52
KIAA2026	p.R574C	11	YEIRICRPCEI	YEIRIRRPCEI																					74	59	359.04	463.88													323	304
KIAA2026	p.R574C	9	YEIRICRPC	YEIRIRRPC																					76	54
OR51S1	p.R194C	9	CLHPDVACL	CLHPDVARL	235	253																																							222	229
OR51S1	p.R194C	11	SYCLHPDVACL	SYCLHPDVARL																																									108	134
OR51S1	p.R194C	11	DVACLACPEAW	DVARLACPEAW									221	339
OR51S1	p.R194C	8	LHPDVACL	LHPDVARL
OR51S1	p.R194C	9	HPDVACLAC	HPDVARLAC																			384	717
OR51S1	p.R194C	10	YCLHPDVACL	YCLHPDVARL																																					6	8
OR51S1	p.R194C	8	HPDVACLA	HPDVARLA																																	147	463
OR51S1	p.R241C	8	VESREDCW	VESREDRW																									300	169
AHR	p.Q383H	9	YIIVTHRPL	YIIVTQRPL			160	298													152	296																			4	4	8.62	12.55					89.94
AHR	p.Q383H	8	IIVTHRPL	IIVTQRPL																																					14	15	179.41	460.99
AHR	p.Q383H	10	DYIIVTHRPL	DYIIVTQRPL
AHR	p.Q383H	10	RPDYIIVTHR	RPDYIIVTQR											349	829
AHR	p.Q383H	8	DYIIVTHR	DYIIVTQR													40.92	57.66
MBOAT2	p.R43Q	9	LLAAIWFQT	LLAAIWFRT	74	79	76	120
MBOAT2	p.R43Q	10	ALLAAIWFQT	ALLAAIWFRT	103	98	142	183
MBOAT2	p.R43Q	9	ALLAAIWFQ	ALLAAIWFR	129	851
MBOAT2	p.R43Q	11	LLAAIWFQTYL	LLAAIWFRTYL	130	241	409	558																																	185	274
MBOAT2	p.R43Q	8	AIWFQTYL	AIWFRTYL	372	635	193	199
MBOAT2	p.R43Q	9	AAIWFQTYL	AAIWFRTYL			146	233																																	11	17	53.47	51.59					221.34
MBOAT2	p.R43Q	8	LLAAIWFQ	LLAAIWFR			290	1129
MBOAT2	p.R43Q	10	LAAIWFQTYL	LAAIWFRTYL			276	335																																	4	4	38.31	45.69					214.06
MBOAT2	p.R43Q	11	ALLAAIWFQTY	ALLAAIWFRTY																	70	94
MBOAT2	p.R43Q	8	FQTYLHSS	FRTYLHSS			135	14760
MBOAT2	p.R43Q	11	FALLAAIWFQT	FALLAAIWFRT																																					235	330
MBOAT2	p.R43Q	8	QTYLHSSK	RTYLHSSK					24	15					444	17	434.19	842.41
MBOAT2	p.R43Q	9	AIWFQTYLH	AIWFRTYLH					295	192
MBOAT2	p.R43Q	8	AAIWFQTY	AAIWFRTY																	283	390	25	45																	217	247							319.55
MBOAT2	p.R43Q	9	LAAIWFQTY	LAAIWFRTY																	46	77	7	11																	60	54	477.51	732.06					222.92
MBOAT2	p.R43Q	10	LLAAIWFQTY	LLAAIWFRTY																	20	25
ERCC2	p.N238S	9	VVFDEAHSI	VVFDEAHNI	200	334	14	48																																	200	691	349.95	2089.96
ERCC2	p.N238S	10	VVVFDEAHSI	VVVFDEAHNI																																					270	626
ERCC2	p.N238S	11	HSIDNVCIDSM	HNIDNVCIDSM																	436	4407	129	1702																	40	782	27.85	995.77					75.64
ERCC2	p.N238S	8	HSIDNVCI	HNIDNVCI																																					272	5326	251.46	6786.32					423.61
ERCC2	p.N238S	8	VFDEAHSI	VFDEAHNI
INMT	p.S212F	11	YMVGKREFFCV	YMVGKREFSCV	92	260	319	507																																	262	152
INMT	p.S212F	10	MVGKREFFCV	MVGKREFSCV	498	2814	102	364
INMT	p.S212F	9	YMVGKREFF	YMVGKREFS			482	2911													40	13864																			146	15398
INMT	p.S212F	9	EFFCVALEK	EFSCVALEK													195.46	882.82
INMT	p.S212F	10	REFFCVALEK	REFSCVALEK																					96	129
INMT	p.S212F	10	SYMVGKREFF	SYMVGKREFS							38	14314																																	155	14023
INMT	p.S212F	8	REFFCVAL	REFSCVAL																					6	9	57.95	69.78	444	189
INMT	p.S212F	9	REFFCVALE	REFSCVALE																					101	269
INMT	p.S212F	11	REFFCVALEKE	REFSCVALEKE																					198	361
CNTN5	p.S379F	9	FFRGQLQVY	SFRGQLQVY									406	1328							206	280
CNTN5	p.S379F	9	NSRGKNFFR	NSRGKNSFR											8	25	11.17	21.59
CNTN5	p.S379F	11	AENSRGKNFFR	AENSRGKNSFR											85	235
CNTN5	p.S379F	10	ENSRGKNFFR	ENSRGKNSFR													37.16	85.54
CNTN5	p.S379F	11	KNFFRGQLQVY	KNSFRGQLQVY																	381	705
CNTN5	p.S379F	11	FFRGQLQVYTY	SFRGQLQVYTY																	412	631	358	4025																					64	149
CNTN5	p.S379F	9	AENSRGKNF	AENSRGKNS																									21	1464
CNTN5	p.S379F	10	AENSRGKNFF	AENSRGKNSF																									62	112
CNTN5	p.S379F	8	FFRGQLQV	SFRGQLQV
TRIM49	p.S327R	10	FTATPRRFLA	FTATPRSFLA			279	89																																									392.25
TRIM49	p.S327R	10	RFLAWGVQTF	SFLAWGVQTF							35	104									226	763
TRIM49	p.S327R	10	PYFTATPRRF	PYFTATPRSF							64	58
TRIM49	p.S327R	9	YFTATPRRF	YFTATPRSF							121	154																																	179	206
TRIM49	p.S327R	9	ATPRRFLAW	ATPRSFLAW									92	169
TRIM49	p.S327R	8	FTATPRRF	FTATPRSF									76	26																											101	48	243.86	41.53					53.08
TRIM49	p.S327R	11	FTATPRRFLAW	FTATPRSFLAW									108	100																																			297.68
TRIM49	p.S327R	9	FTATPRRFL	FTATPRSFL																																					5	5	107.75	41.54					56.72
TRIM49	p.S327R	11	DVPYFTATPRR	DVPYFTATPRS													171.07	20529.1
TRIM49	p.S327R	8	YFTATPRR	YFTATPRS											439	20854	106.78	26064.2
TRIM49	p.S327R	11	RRFLAWGVQTF	RSFLAWGVQTF																																									95	2347
TRIM49	p.S327R	8	TATPRRFL	TATPRSFL																																					6	4
TRIM49	p.S327R	10	YFTATPRRFL	YFTATPRSFL																																					144	141			211	279
TRIM49	p.S327R	11	VPYFTATPRRF	VPYFTATPRSF															185	38			78	27
TRIM49	p.S327R	11	PYFTATPRRFL	PYFTATPRSFL
TRIM49	p.S327R	10	TPRRFLAWGV	TPRSFLAWGV															116	171																	474	236
TRIM49	p.S327R	11	YFTATPRRFLA	YFTATPRSFLA
CIC	p.R215W	10	MIFSKRHWAL	MIFSKRHRAL	78	2624	57	1212									290.05	1425.53																							349	125	169.47	141.44					456.29
CIC	p.R215W	11	FMIFSKRHWAL	FMIFSKRHRAL	215	836															134	91																			6	4	62.69	26.91					283.64
CIC	p.R215W	10	FMIFSKRHWA	FMIFSKRHRA	266	499	159	421
CIC	p.R215W	11	MIFSKRHWALV	MIFSKRHRALV	468	730	370	753									359.05	472.53																															243.01
CIC	p.R215W	9	FSKRHWALV	FSKRHRALV			163	2066																																									194.13
CIC	p.R215W	8	FSKRHWAL	FSKRHRAL																																					70	38	172.26	208.62					221.18
CIC	p.R215W	9	IFSKRHWAL	IFSKRHRAL							167	2292																																	258	248
CIC	p.R215W	9	RHWALVHQR	RHRALVHQR											21	31
CIC	p.R215W	8	HWALVHQR	HRALVHQR											190	2210	21.09	622.08
CIC	p.R215W	10	KRHWALVHQR	KRHRALVHQR											272	400
CIC	p.R215W	11	SKRHWALVHQR	SKRHRALVHQR											359	460
CIC	p.R215W	9	FMIFSKRHW	FMIFSKRHR																	180	11750
C21orf91	p.S224L	8	NLMTLGEV	NSMTLGEV	362	12141	30	548
C21orf91	p.S224L	9	HYSREELNL	HYSREELNS																																									228	15970
C21orf91	p.S224L	9	YSREELNLM	YSREELNSM									11	12																													224.55	47.74					66.29
C21orf91	p.S224L	10	HYSREELNLM	HYSREELNSM									477	522																															264	268
C21orf91	p.S224L	11	YSREELNLMTL	YSREELNSMTL																																					232	93	39.52	21.01					88.13
C21orf91	p.S224L	10	SREELNLMTL	SREELNSMTL																																									156	188
C21orf91	p.S224L	11	HPHYSREELNL	HPHYSREELNS															23	5002			387	3312
C21orf91	p.S224L	9	REELNLMTL	REELNSMTL																					34	56
C21orf91	p.S224L	8	EELNLMTL	EELNSMTL																					40	86			142	214
C21orf91	p.S224L	11	EELNLMTLGEV	EELNSMTLGEV																					80	167
C21orf91	p.S224L	8	REELNLMT	REELNSMT																					186	452
C21orf91	p.S224L	8	YSREELNL	YSREELNS																																							236.15	22173.2
C21orf91	p.S224L	10	PHYSREELNL	PHYSREELNS
C21orf91	p.S224L	11	PHYSREELNLM	PHYSREELNSM
KIT	p.D816V	10	RVIKNDSNYV	RDIKNDSNYV			109	5064																																									281.61
KIT	p.D816V	9	VIKNDSNYV	DIKNDSNYV			457	13672
KIT	p.D816V	9	RVIKNDSNY	RDIKNDSNY									139	9513							99	2936	327	4495
KIT	p.D816V	8	VIKNDSNY	DIKNDSNY																	228	7622
KIT	p.D816V	11	LARVIKNDSNY	LARDIKNDSNY																			290	105
KIT	p.D816V	9	CDFGLARVI	CDFGLARDI																					155	743
KIT	p.D816Y	10	YIKNDSNYVV	DIKNDSNYVV	221	13810	143	11873																																									341.08
KIT	p.D816Y	9	YIKNDSNYV	DIKNDSNYV	285	19674	42	13672																																									137.76
KIT	p.D816Y	10	KICDFGLARY	KICDFGLARD																	174	26063
KIT	p.D816Y	11	RYIKNDSNYVV	RDIKNDSNYVV							486	26542
KIT	p.D816Y	10	RYIKNDSNYV	RDIKNDSNYV
KIT	p.D816Y	8	YIKNDSNY	DIKNDSNY									405	172							72	7622
KIT	p.D816Y	11	TKICDFGLARY	TKICDFGLARD									46	25059
KIT	p.D816Y	11	LARYIKNDSNY	LARDIKNDSNY																	416	366	132	105
KIT	p.D816Y	9	RYIKNDSNY	RDIKNDSNY
KIT	p.D816H	11	HIKNDSNYVVK	DIKNDSNYVVK											499	9535
KIT	p.D816H	8	HIKNDSNY	DIKNDSNY									370	172							239	7622
KIT	p.D816H	11	LARHIKNDSNY	LARDIKNDSNY																	490	366	182	105
DNAH5	p.D3236N	11	LQVANNKADMV	LQVANDKADMV			226	367
DNAH5	p.D3236N	8	LQVANNKA	LQVANDKA			290	382
DNAH5	p.D3236N	10	LQVANNKADM	LQVANDKADM																	55	47																			70	107
DNAH5	p.D3236N	10	KELQVANNKA	KELQVANDKA																					364	397
DNAH5	p.D3236N	9	KELQVANNK	KELQVANDK																					486	1017
DNAH5	p.D3236N	11	KELQVANNKAD	KELQVANDKAD																					497	957
DNAH5	p.D3236N	10	VANNKADMVL	VANDKADMVL																																					16	6	81.6	52.79					404.82
DNAH5	p.D3236N	8	VANNKADM	VANDKADM																																					44	14
DNAH5	p.D3236N	11	QVANNKADMVL	QVANDKADMVL																																					461	607
DNAH5	p.R67I	9	EIIDQLFAV	ERIDQLFAV	53	13136	6	1250					4	795
DNAH5	p.R67I	10	AILEGNQIEI	AILEGNQIER	334	17517	203	10555
DNAH5	p.R67I	11	AILEGNQIEII	AILEGNQIERI	371	271	359	444
DNAH5	p.R67I	8	IIDQLFAV	RIDQLFAV	404	718	8	7
DNAH5	p.R67I	9	NQIEIIDQL	NQIERIDQL			12	22
DNAH5	p.R67I	10	IEIIDQLFAV	IERIDQLFAV			158	3299																	145	211	356.88	613.41
DNAH5	p.R67I	8	EIIDQLFA	ERIDQLFA			329	13922
DNAH5	p.R67I	10	NQIEIIDQLF	NQIERIDQLF									346	76							52	74
DNAH5	p.R67I	10	EIIDQLFAVG	ERIDQLFAVG									340	12888
DNAH5	p.R67I	8	LEGNQIEI	LEGNQIER																					239	3931
DNAH5	p.R67I	8	IEIIDQLF	IERIDQLF																									186	1929
CDH6	p.S524L	10	FLFSLAPEAA	FSFSLAPEAA	13	2194
CDH6	p.S524L	10	YSGHQFLFSL	YSGHQFSFSL			237	655																																	87	34	261.66	112.66
CDH6	p.S524L	8	HQFLFSLA	HQFSFSLA			53	38																	240	860
CDH6	p.S524L	11	HQFLFSLAPEA	HQFSFSLAPEA																					105	268
CDH6	p.S524L	9	PYSGHQFLF	PYSGHQFSF							50	129																																	230	239
CDH6	p.S524L	11	PYSGHQFLFSL	PYSGHQFSFSL							300	409
CDH6	p.S524L	8	YSGHQFLF	YSGHQFSF																	372	64
CDH6	p.S524L	8	PYSGHQFL	PYSGHQFS
CDH6	p.S524L	10	DPYSGHQFLF	DPYSGHQFSF																			356	229
TP63	p.R379C	9	CQNTHGIQM	RQNTHGIQM																	390	40
TP63	p.R379C	10	FCQNTHGIQM	FRQNTHGIQM																																					245	1513
TP63	p.R379C	10	RPFCQNTHGI	RPFRQNTHGI															147	76
KNSTRN	p.S24F	11	WLSTECDFHPL	WLSTECDSHPL	283	384																																			205	212
KNSTRN	p.S24F	9	STECDFHPL	STECDSHPL			42	463					404	3405
KNSTRN	p.S24F	10	LSTECDFHPL	LSTECDSHPL			221	1316																																	34	27	169.45	111.98
KNSTRN	p.S24F	11	FHPLPPSYRKF	SHPLPPSYRKF																																									220	561
KNSTRN	p.S24F	11	CDFHPLPPSYR	CDSHPLPPSYR													480.1	2079.08
KNSTRN	p.S24F	8	TECDFHPL	TECDSHPL																					36	65															362	127
KNSTRN	p.S24F	8	FHPLPPSY	SHPLPPSY
KNSTRN	p.S24F	11	DFHPLPPSYRK	DSHPLPPSYRK													435.34	1563.82
OR5B17	p.S215F	9	LLVTLIFYL	LLVTLISYL	4	14	17	75																																	226	82
OR5B17	p.S215F	9	TLIFYLFIL	TLISYLFIL	9	5	43	16					237	86
OR5B17	p.S215F	10	ALLVTLIFYL	ALLVTLISYL	15	35	47	97
OR5B17	p.S215F	10	TLIFYLFILI	TLISYLFILI	43	23	94	37
OR5B17	p.S215F	11	LLVTLIFYLFI	LLVTLISYLFI	51	79	445	690
OR5B17	p.S215F	9	LIFYLFILI	LISYLFILI	105	355	122	163
OR5B17	p.S215F	11	FALLVTLIFYL	FALLVTLISYL	124	369	268	575															387	452																	3	2	33.83	12.29			300.63	212.28	137.22
OR5B17	p.S215F	11	LIFYLFILITI	LISYLFILITI	244	994
OR5B17	p.S215F	10	VTLIFYLFIL	VTLISYLFIL	266	427	148	136																																	375	127
OR5B17	p.S215F	8	TLIFYLFI	TLISYLFI	276	232	71	29
OR5B17	p.S215F	8	LIFYLFIL	LISYLFIL	389	1170	91	138
OR5B17	p.S215F	8	LVTLIFYL	LVTLISYL			56	266																																	177	102
OR5B17	p.S215F	10	LLVTLIFYLF	LLVTLISYLF																	89	65
OR5B17	p.S215F	9	FYLFILITI	SYLFILITI			241	1018			47	17
OR5B17	p.S215F	9	VTLIFYLFI	VTLISYLFI			179	213
OR5B17	p.S215F	10	LVTLIFYLFI	LVTLISYLFI			379	680
OR5B17	p.S215F	10	FYLFILITIL	SYLFILITIL							406	257																													67	3842
OR5B17	p.S215F	11	LVTLIFYLFIL	LVTLISYLFIL																																					441	464
OR5B17	p.S215F	10	FALLVTLIFY	FALLVTLISY																	117	48	29	17																	45	39							412.31
OR5B17	p.S215F	9	LVTLIFYLF	LVTLISYLF							280	521
OR5B17	p.S215F	9	FALLVTLIF	FALLVTLIS																			13	2092							225	15855									7	1640	28.11	4854.24					139.76
OR5B17	p.S215F	9	ALLVTLIFY	ALLVTLISY					155	819
OR5B17	p.S215F	10	FFALLVTLIF	FFALLVTLIS							136	24636																																	117	11446
OR5B17	p.S215F	11	VFFALLVTLIF	VFFALLVTLIS							305	21101																																	121	12137
OR5B17	p.S215F	10	IFYLFILITI	ISYLFILITI
OR5B17	p.S215F	8	IFYLFILI	ISYLFILI
OR5B17	p.S215F	8	LLVTLIFY	LLVTLISY																	111	40
OR5B17	p.S215F	8	ALLVTLIF	ALLVTLIS																	317	17604
OR5B17	p.S215F	11	FFALLVTLIFY	FFALLVTLISY																			373	129
OR5B17	p.S215F	11	IFYLFILITIL	ISYLFILITIL																																									129	3173
OR2Z1	p.P167S	9	ITLHFSYCA	ITLHFPYCA	411	534	181	1197
OR2Z1	p.P167S	9	FSYCASRIV	FPYCASRIV			372	4779
OR2Z1	p.P167S	8	FSYCASRI	FPYCASRI			389	6732
OR2Z1	p.P167S	9	TSITLHFSY	TSITLHFPY					26	19											99	75	120	30
OR2Z1	p.P167S	10	QTSITLHFSY	QTSITLHFPY					123	78			235	377							191	301
OR2Z1	p.P167S	8	SITLHFSY	SITLHFPY					216	117			293	488
OR2Z1	p.P167S	11	ITLHFSYCASR	ITLHFPYCASR					373	636					12	12	20.35	21.14
OR2Z1	p.P167S	10	TLHFSYCASR	TLHFPYCASR											61	61	28.44	24.71
OR2Z1	p.P167S	11	SYCASRIVDHF	PYCASRIVDHF							384	1264																																	413	2191
OR2Z1	p.P167S	9	HFSYCASRI	HFPYCASRI
OR2Z1	p.P167S	8	HFSYCASR	HFPYCASR											37	147	14.12	28.69
OR2Z1	p.P167S	9	LHFSYCASR	LHFPYCASR											271	264	464.26	578.7
OR2Z1	p.P167S	11	IQTSITLHFSY	IQTSITLHFPY																	61	54
OR2Z1	p.P167S	10	LHFSYCASRI	LHFPYCASRI
OR2Z1	p.P167S	11	TLHFSYCASRI	TLHFPYCASRI
OR2Z1	p.P167S	8	SYCASRIV	PYCASRIV
OR2Z1	p.P167S	10	HFSYCASRIV	HFPYCASRIV
C10orf76	p.Q267K	8	EEHKSGFF	EEHQSGFF									498	218															105	69
C10orf76	p.Q267K	11	RQYKDKEEEHK	RQYKDKEEEHQ											385	8717
C10orf76	p.Q267K	11	EEHKSGFFSAL	EEHQSGFFSAL																					32	25			146	94
C10orf76	p.Q267K	10	EEHKSGFFSA	EEHQSGFFSA																					216	216
C10orf76	p.Q267K	10	KEEEHKSGFF	KEEEHQSGFF																									447	744
MLANA	p.R51Q	8	RQNGYRAL	RRNGYRAL			335	17693													77	16990
MLANA	p.R51Q	9	RQNGYRALM	RRNGYRALM											178	7712					52	16039
MLANA	p.R51Q	11	RQNGYRALMDK	RRNGYRALMDK											85	4156
MLANA	p.R51Q	11	CWYCRRQNGYR	CWYCRRRNGYR											37	26	23.46	20.56
MLANA	p.R51Q	10	WYCRRQNGYR	WYCRRRNGYR											56	24	63.89	42.47
MLANA	p.R51Q	9	YCRRQNGYR	YCRRRNGYR											385	101
MLANA	p.R51Q	9	RRQNGYRAL	RRRNGYRAL																																									104	61
MLANA	p.R51Q	11	YCRRQNGYRAL	YCRRRNGYRAL																																					130	132
MLANA	p.R51Q	10	CWYCRRQNGY	CWYCRRRNGY
MLANA	p.R51Q	9	WYCRRQNGY	WYCRRRNGY
MLANA	p.R51Q	10	CRRQNGYRAL	CRRRNGYRAL																																									220	320
MLANA	p.R51Q	10	RRQNGYRALM	RRRNGYRALM																																									367	198
DIS3	p.R382Q	10	RIPQIRIETR	RIPRIRIETR											79	37
DIS3	p.R382Q	11	FTPADKRIPQI	FTPADKRIPRI
DIS3	p.R382Q	10	TPADKRIPQI	TPADKRIPRI															335	578
KLF5	p.E419K	11	RSDKLTRHYRK	RSDELTRHYRK					75	69					254	294
KLF5	p.E419K	8	KLTRHYRK	ELTRHYRK					138	5129					49	3416
KLF5	p.E419K	10	RSDKLTRHYR	RSDELTRHYR					335	311					13	17
KLF5	p.E419K	10	RFARSDKLTR	RFARSDELTR											57	135
KLF5	p.E419K	9	SDKLTRHYR	SDELTRHYR											93	1275	221.66	1564.26
KLF5	p.E419K	11	FARSDKLTRHY	FARSDELTRHY																	74	81	33	16																									230.61
KLF5	p.E419K	9	WRFARSDKL	WRFARSDEL																																									252	286
KPNB1	p.L552F	10	FVIMERLQQV	LVIMERLQQV	92	754																																			163	2701	316.09	2850.61					143.82
KPNB1	p.L552F	8	AVQKTTFV	AVQKTTLV			67	312
KPNB1	p.L552F	8	VQKTTFVI	VQKTTLVI			347	1254													266	190
KPNB1	p.L552F	9	VQKTTFVIM	VQKTTLVIM																	51	90
KPNB1	p.L552F	9	TTFVIMERL	TTLVIMERL
KPNB1	p.L552F	8	TTFVIMER	TTLVIMER					25	57					15	38	9.11	25.07
KPNB1	p.L552F	9	KTTFVIMER	KTTLVIMER					34	60					13	19	100.24	179.65
KPNB1	p.L552F	11	CYPAVQKTTFV	CYPAVQKTTLV							226	191
KPNB1	p.L552F	11	PAVQKTTFVIM	PAVQKTTLVIM									358	197																											22	51
KPNB1	p.L552F	11	FVIMERLQQVL	LVIMERLQQVL																																					6	33	23.09	248.93					220.86
KPNB1	p.L552F	11	DCYPAVQKTTF	DCYPAVQKTTL																			440	4886
KPNB1	p.L552F	11	VQKTTFVIMER	VQKTTLVIMER											15	24	426.66	773.5
KPNB1	p.L552F	11	YPAVQKTTFVI	YPAVQKTTLVI															19	17			42	60									160	146			64	193					321.34	187.78
KPNB1	p.L552F	10	PAVQKTTFVI	PAVQKTTLVI																																					293	262
KPNB1	p.L552F	8	TFVIMERL	TLVIMERL
KPNB1	p.L552F	10	YPAVQKTTFV	YPAVQKTTLV															134	124																	184	124
DNMT3A	p.R882H	10	YTDVSNMSHL	YTDVSNMSRL			254	622																																	205	241	67.66	84.79			133.47	172.41	181.13
DNMT3A	p.R882H	9	VSNMSHLAR	VSNMSRLAR					61	71					23	23	205.04	212.62
DNMT3A	p.R882H	10	DVSNMSHLAR	DVSNMSRLAR											371	362	42.66	72.85
DNMT3A	p.R882H	8	SNMSHLAR	SNMSRLAR											67	62	41.73	38.3
DNMT3A	p.R882H	11	HYTDVSNMSHL	HYTDVSNMSRL																																									54	46
DNMT3A	p.R882H	10	HLARQRLLGR	RLARQRLLGR													78.99	666.24
DNMT3A	p.R882H	11	VSNMSHLARQR	VSNMSRLARQR											52	50
DNMT3A	p.R882H	8	MSHLARQR	MSRLARQR											55	39	45.34	56.59
DNMT3A	p.R882H	10	SNMSHLARQR	SNMSRLARQR											285	289	91.77	85.64
DNMT3A	p.R882H	9	NMSHLARQR	NMSRLARQR													121.1	111.61
DNMT3A	p.R882H	9	SHLARQRLL	SRLARQRLL
DNMT3A	p.R882H	10	MSHLARQRLL	MSRLARQRLL																																					407	2674	318.09	1268.87
DNMT3A	p.R882H	9	TDVSNMSHL	TDVSNMSRL																																					482	528
DNMT3A	p.R882H	9	MSHLARQRL	MSRLARQRL																																							301.37	1277.09
DNMT3A	p.R882H	11	SNMSHLARQRL	SNMSRLARQRL
DNMT3A	p.R882C	10	YTDVSNMSCL	YTDVSNMSRL																																					147	241	49.03	84.79			90.35	172.41	196.76
DNMT3A	p.R882C	9	VSNMSCLAR	VSNMSRLAR					87	71					57	23	367.57	212.62
DNMT3A	p.R882C	11	VSNMSCLARQR	VSNMSRLARQR											84	50
DNMT3A	p.R882C	10	DVSNMSCLAR	DVSNMSRLAR													88.1	72.85
DNMT3A	p.R882C	8	SNMSCLAR	SNMSRLAR											123	62	69.02	38.3
DNMT3A	p.R882C	11	HYTDVSNMSCL	HYTDVSNMSRL																																									40	46
DNMT3A	p.R882C	8	MSCLARQR	MSRLARQR											68	39	84.09	56.59
DNMT3A	p.R882C	10	SNMSCLARQR	SNMSRLARQR											248	289	117.21	85.64
DNMT3A	p.R882C	9	NMSCLARQR	NMSRLARQR													105.36	111.61
DNMT3A	p.R882C	9	TDVSNMSCL	TDVSNMSRL																																					367	528
DNMT3A	p.R882C	11	SNMSCLARQRL	SNMSRLARQRL
DNMT3A	p.R882C	10	CLARQRLLGR	RLARQRLLGR													220.53	666.24
FLT3	p.D835Y	9	YIMSDSNYV	DIMSDSNYV	3	1662	3	556																																	108	19922	40.22	10477			254.46	13796.2	31.14
FLT3	p.D835Y	10	YIMSDSNYVV	DIMSDSNYVV	4	567	7	608													278	5045																			160	20529	40.46	8927.77			302.1	12889.8	63.2
FLT3	p.D835Y	10	RYIMSDSNYV	RDIMSDSNYV
FLT3	p.D835Y	10	KICDFGLARY	KICDFGLARD																	174	26063
FLT3	p.D835Y	8	YIMSDSNY	DIMSDSNY									23	10							31	4190	17	147																									294.57
FLT3	p.D835Y	11	YIMSDSNYVVR	DIMSDSNYVVR											153	2063	88.1	75.89
FLT3	p.D835Y	11	RYIMSDSNYVV	RDIMSDSNYVV
FLT3	p.D835Y	11	VKICDFGLARY	VKICDFGLARD									383	28241
FLT3	p.D835Y	11	LARYIMSDSNY	LARDIMSDSNY																	168	159	77	53
FLT3	p.D835Y	10	ARYIMSDSNY	ARDIMSDSNY																	453	1531
FLT3	p.D835Y	9	RYIMSDSNY	RDIMSDSNY
FLT3	p.D835Y	8	FGLARYIM	FGLARDIM																																					40	68	299.09	361.18
ABCA12	p.R1515Q	8	RQSIWDVI	RRSIWDVI			252	15993													490	18838
ABCA12	p.R1515Q	10	RQSIWDVISK	RRSIWDVISK					68	4703
FBLN7	p.E102K	10	YLVDHKVHFT	YLVDHEVHFT	91	49	167	93
FBLN7	p.E102K	9	YLVDHKVHF	YLVDHEVHF			37	23													23	22																			37	63	260.77	380.33	197	279			222.01
FBLN7	p.E102K	9	GSKYLVDHK	GSKYLVDHE					282	20960
FBLN7	p.E102K	11	KVHFTCNPGFR	EVHFTCNPGFR					399	2912					12	513	137.22	17.91
FBLN7	p.E102K	10	KYLVDHKVHF	KYLVDHEVHF							103	98																																	229	242
FBLN7	p.E102K	11	KFGSKYLVDHK	KFGSKYLVDHE											347	9633
FBLN7	p.E102K	10	KVHFTCNPGF	EVHFTCNPGF																	383	2189
FBLN7	p.E102K	8	KYLVDHKV	KYLVDHEV
DNAH10	p.D1128Y	10	LVMELRYRYV	LVMELRYRDV	56	779	16	153																																									203.29
DNAH10	p.D1128Y	8	MELRYRYV	MELRYRDV																					158	206	286.09	952.76	345	705
DNAH10	p.D1128Y	9	YVQERYRTM	DVQERYRTM									7	5									393	3270																	13	6277	31.34	11390.6	168	4862			40.53
DNAH10	p.D1128Y	9	LVMELRYRY	LVMELRYRD					130	16959											107	18537	50	27838
DNAH10	p.D1128Y	10	SLVMELRYRY	SLVMELRYRD																	388	27138
DNAH10	p.D1128Y	10	RYVQERYRTM	RDVQERYRTM																																									148	3889
DNAH10	p.D1128Y	11	YVQERYRTMAM	DVQERYRTMAM									6	4					117	8797	175	13955	70	870																	22	6734	15.01	6620.49	289	7901			21.86
DNAH10	p.D1128Y	10	RYRYVQERYR	RYRDVQERYR											6	8	383.94	640.37
DNAH10	p.D1128Y	8	RYRYVQER	RYRDVQER											6	13	383.12	962.29
DNAH10	p.D1128Y	8	RYVQERYR	RDVQERYR											19	2378
DNAH10	p.D1128Y	11	MELRYRYVQER	MELRYRDVQER											312	1393
DNAH10	p.D1128Y	10	ELRYRYVQER	ELRYRDVQER											372	1517	53.42	147.34
DNAH10	p.D1128Y	9	RYRYVQERY	RYRDVQERY
DNAH10	p.D1128Y	11	YRYVQERYRTM	YRDVQERYRTM																																					15	1483			43	728			198.69
DNAH10	p.D1128Y	9	MELRYRYVQ	MELRYRDVQ																					142	1034
DNAH10	p.D1128Y	8	YRYVQERY	YRDVQERY																																									118	3210
DNAH10	p.D1128Y	10	LRYRYVQERY	LRYRDVQERY																																									464	428
RET	p.M918T	9	RIPVKWTAI	RIPVKWMAI			454	494
RET	p.M918T	9	KWTAIESLF	KWMAIESLF							246	27
RET	p.M918T	11	TAIESLFDHIY	MAIESLFDHIY									30	32									7	2																	245	161
RET	p.M918T	8	WTAIESLF	WMAIESLF									16	675
RET	p.M918T	11	IPVKWTAIESL	IPVKWMAIESL															29	31			52	91																	131	141	235.73	233.9
RET	p.M918T	8	IPVKWTAI	IPVKWMAI															49	60			67	184									325	323			56	49
RET	p.M918T	8	KWTAIESL	KWMAIESL
RET	p.M918T	9	IPVKWTAIE	IPVKWMAIE																																	261	143
ATP2B4	p.R310C	8	GVPENCNK	GVPENRNK					378	793
ATP2B4	p.R310C	8	VPENCNKA	VPENRNKA																																	179	626
PCDH15	p.P1723H	10	MLHIETERNI	MLPIETERNI
PCDH15	p.P1723H	9	CMLHIETER	CMLPIETER											48	39	68.56	65.93
PCDH15	p.P1723H	8	MLHIETER	MLPIETER											111	1375	125.54	517.47
PCDH15	p.P1723H	10	ICMLHIETER	ICMLPIETER											387	715
PCDH15	p.P1723H	11	MLHIETERNIF	MLPIETERNIF																	177	1727
PCDH15	p.P1723H	10	RETPICMLHI	RETPICMLPI																					93	34	362.8	170	429	504
PCDH15	p.P1723H	8	TPICMLHI	TPICMLPI																																	497	87
PCDH15	p.P1723H	9	TPICMLHIE	TPICMLPIE																																	135	240
PCDH15	p.P1723H	10	TPICMLHIET	TPICMLPIET																			392	180													184	272
PNLIPRP3	p.K431T	10	HLFEDSQNTL	HLFEDSQNKL	99	245																																					99.08	580.91	191	306			450.74
PNLIPRP3	p.K431T	8	NTLGAEMV	NKLGAEMV			152	3341
PNLIPRP3	p.K431T	10	SQNTLGAEMV	SQNKLGAEMV			199	333
PNLIPRP3	p.K431T	9	SQNTLGAEM	SQNKLGAEM																	35	31
PNLIPRP3	p.K431T	10	DSQNTLGAEM	DSQNKLGAEM									210	224
PNLIPRP3	p.K431T	11	SQNTLGAEMVI	SQNKLGAEMVI																	215	163
PNLIPRP3	p.K431T	8	FEDSQNTL	FEDSQNKL																					221	549															150	340
PNLIPRP3	p.K431T	11	KHLFEDSQNTL	KHLFEDSQNKL
PNLIPRP3	p.K431T	9	LFEDSQNTL	LFEDSQNKL
CYSLTR2	p.L129Q	10	SIYFQTVLSV	SIYFLTVLSV	43	31	75	70																																									412.9
CYSLTR2	p.L129Q	11	NMYSSIYFQTV	NMYSSIYFLTV	52	31	421	298
CYSLTR2	p.L129Q	10	NMYSSIYFQT	NMYSSIYFLT	160	73	314	276
CYSLTR2	p.L129Q	11	SIYFQTVLSVV	SIYFLTVLSVV	346	342																																											423.89
CYSLTR2	p.L129Q	9	YSSIYFQTV	YSSIYFLTV			17	19																																	332	534	118.28	104.66					55.23
CYSLTR2	p.L129Q	9	IYFQTVLSV	IYFLTVLSV							189	216
CYSLTR2	p.L129Q	10	IYFQTVLSVV	IYFLTVLSVV							170	220
CYSLTR2	p.L129Q	11	SSIYFQTVLSV	SSIYFLTVLSV																																							226.34	289.09					105.35
CYSLTR2	p.L129Q	8	SSIYFQTV	SSIYFLTV			71	23																																			409.78	430.3					98.51
CYSLTR2	p.L129Q	10	MYSSIYFQTV	MYSSIYFLTV			411	141			79	55
CYSLTR2	p.L129Q	8	YFQTVLSV	YFLTVLSV
CYSLTR2	p.L129Q	8	SIYFQTVL	SIYFLTVL																																					136	259	285.33	388.23
CYSLTR2	p.L129Q	10	YSSIYFQTVL	YSSIYFLTVL																																					13	17	17.43	21.63			379.54	493.18	75.76
CYSLTR2	p.L129Q	9	YFQTVLSVV	YFLTVLSVV
CYSLTR2	p.L129Q	8	QTVLSVVR	LTVLSVVR											313	180	146.36	258.78
CYSLTR2	p.L129Q	11	YFQTVLSVVRF	YFLTVLSVVRF							70	96																																	75	104
CYSLTR2	p.L129Q	11	MYSSIYFQTVL	MYSSIYFLTVL							92	66																																	198	220
CYSLTR2	p.L129Q	9	QTVLSVVRF	LTVLSVVRF									112	463
CYSLTR2	p.L129Q	10	QTVLSVVRFL	LTVLSVVRFL									347	1211
CYSLTR2	p.L129Q	11	IYFQTVLSVVR	IYFLTVLSVVR											30	25	158.72	128.5
CYSLTR2	p.L129Q	10	YFQTVLSVVR	YFLTVLSVVR											100	100	115.08	94.41
CYSLTR2	p.L129Q	9	SSIYFQTVL	SSIYFLTVL																																					142	201	94.48	120.56					229.66
LRBA	p.D397N	9	FKAESNLFL	FKAESDLFL			169	200																																	23	42
LRBA	p.D397N	10	FKAESNLFLA	FKAESDLFLA			279	209
LRBA	p.D397N	8	KAESNLFL	KAESDLFL																																					313	509
LRBA	p.D397N	11	TFKFKAESNLF	TFKFKAESDLF							143	350
LRBA	p.D397N	9	KFKAESNLF	KFKAESDLF							168	653
LRBA	p.D397N	11	FKFKAESNLFL	FKFKAESDLFL																																					60	74
LRBA	p.D397N	9	FKFKAESNL	FKFKAESDL																																					84	54
LRBA	p.D397N	8	AESNLFLA	AESDLFLA																					42	75	141.84	178.82	183	155
LRBA	p.D397N	9	AESNLFLAE	AESDLFLAE																					48	61			204	132
LRBA	p.D397N	10	AESNLFLAEH	AESDLFLAEH																									380	264
LRBA	p.D397N	11	AESNLFLAEHH	AESDLFLAEHH																									235	160
LRBA	p.D397N	10	TFKFKAESNL	TFKFKAESDL
LRBA	p.D397N	10	KFKAESNLFL	KFKAESDLFL
LRBA	p.D397N	8	KFKAESNL	KFKAESDL
LRCH1	p.R152Q	9	YLNLSQNQL	YLNLSRNQL	135	996																																					292.46	283.15
LRCH1	p.R152Q	10	NLSQNQLSAL	NLSRNQLSAL																	483	1610
LRCH1	p.R152Q	8	SQNQLSAL	SRNQLSAL			55	14603													64	15729
LRCH1	p.R152Q	10	SQNQLSALPA	SRNQLSALPA			228	15810													500	20931
LRCH1	p.R152Q	10	TYLNLSQNQL	TYLNLSRNQL
LRCH1	p.R152Q	9	LSQNQLSAL	LSRNQLSAL																																					200	722	271.35	420.48
LRCH1	p.R152Q	11	LQMLTYLNLSQ	LQMLTYLNLSR																	218	3251
LRCH1	p.R152Q	11	LTYLNLSQNQL	LTYLNLSRNQL																																					19	26	176.53	199.7
LRCH1	p.R152Q	11	LNLSQNQLSAL	LNLSRNQLSAL																																					387	378
[truncated: 5 more columns]
